# Supplementary material for: Towards deep learning with segregated dendrites
Source: eLife. 2017 Dec 5;6:e22901. doi: 10.7554/eLife.22901 (PMC5716677; doi:10.7554/eLife.22901)
Supplement: Figure 5—source data 1. — The first two columns of the data file contain the hidden layer loss (L0) and output layer loss (L1) of a one hidden layer network in response to all ‘2’ images in the MNIST test set after one epoch of training. The last two columns contain the same data, except that the data in the third column (Shuffled data L0) was generated by randomly shuffling the hidden layer activity vectors. Fig_5C.csv. The first 10 columns of the data file contain the mean Pearson correlation coefficient between the hidden layer loss (L0) and output layer loss (L1) of the one hidden layer network in response to each category of handwritten digits across training. Each row represents one epoch of training. The last 10 columns contain the mean Pearson correlation coefficients between the shuffled hidden layer loss and the output layer loss for each category, across training. Fig_5S1A.csv. This data file contains the maximum eigenvalue of (I-Jβ¯⁢Jγ¯)T⁢(I-Jβ¯⁢Jγ¯) over 60,000 training examples for a one hidden layer network, where Jβ¯ and Jγ¯ are the mean feedforward and feedback Jacobian matrices for the last 100 training examples. [file elife-22901-fig5-data1.zip]

Archive with 7 entries (6 files):
- Fig_5B.csv
- __MACOSX/
- __MACOSX/._Fig_5B.csv
- Fig_5C.csv
- __MACOSX/._Fig_5C.csv
- Fig_5S1A.csv
- __MACOSX/._Fig_5S1A.csv
