# Supplementary material for: Towards deep learning with segregated dendrites
Source: eLife. 2017 Dec 5;6:e22901. doi: 10.7554/eLife.22901 (PMC5716677; doi:10.7554/eLife.22901)
Supplement: Figure 5—source data 1. — The first two columns of the data file contain the hidden layer loss (L0) and output layer loss (L1) of a one hidden layer network in response to all ‘2’ images in the MNIST test set after one epoch of training. The last two columns contain the same data, except that the data in the third column (Shuffled data L0) was generated by randomly shuffling the hidden layer activity vectors. Fig_5C.csv. The first 10 columns of the data file contain the mean Pearson correlation coefficient between the hidden layer loss (L0) and output layer loss (L1) of the one hidden layer network in response to each category of handwritten digits across training. Each row represents one epoch of training. The last 10 columns contain the mean Pearson correlation coefficients between the shuffled hidden layer loss and the output layer loss for each category, across training. Fig_5S1A.csv. This data file contains the maximum eigenvalue of (I-Jβ¯⁢Jγ¯)T⁢(I-Jβ¯⁢Jγ¯) over 60,000 training examples for a one hidden layer network, where Jβ¯ and Jγ¯ are the mean feedforward and feedback Jacobian matrices for the last 100 training examples. [file elife-22901-fig5-data1.zip › Fig_5B.csv]

Real data L0	Real data L1	Shuffled data L0	Shuffled data L1
0.03056522	0.01761348	0.07474155	0.01761348
0.00678091	0.00309462	0.04344211	0.00309462
0.07826773	0.09079701	0.05080232	0.09079701
0.07474155	0.19795359	0.03738685	0.19795359
0.03502161	0.07681115	0.04907529	0.07681115
0.04344211	0.04489337	0.03355310	0.04489337
0.05794110	0.00791576	0.00713141	0.00791576
0.00703766	0.00170942	0.05696227	0.00170942
0.10123857	0.06029098	0.06519182	0.06029098
0.02059734	0.02292333	0.11209491	0.02292333
0.03562335	0.16884112	0.01332836	0.16884112
0.03622839	0.09968783	0.03970880	0.09968783
0.01750429	0.03680883	0.04299773	0.03680883
0.02731610	0.00689961	0.03080888	0.00689961
0.01135563	0.00268533	0.02719600	0.00268533
0.07343158	0.18711045	0.07532573	0.18711045
0.05978668	0.16933081	0.04312593	0.16933081
0.03758024	0.00111166	0.04224574	0.00111166
0.05363222	0.03253709	0.04787381	0.03253709
0.02428684	0.02998302	0.02186836	0.02998302
0.02816501	0.05909965	0.06347022	0.05909965
0.01704472	0.00750169	0.05485044	0.00750169
0.09636586	0.14268714	0.06566206	0.14268714
0.04498398	0.04179072	0.04422130	0.04179072
0.04901128	0.00313477	0.03494465	0.00313477
0.04888165	0.07163997	0.08099270	0.07163997
0.02760226	0.10838853	0.07394242	0.10838853
0.01691988	0.00214839	0.01349700	0.00214839
0.04363941	0.01471163	0.08503917	0.01471163
0.06086859	0.14501920	0.01394216	0.14501920
0.00665753	0.00688740	0.01541944	0.00688740
0.06599661	0.02777448	0.03061653	0.02777448
0.05443485	0.02980437	0.09343826	0.02980437
0.01871863	0.01176994	0.01106324	0.01176994
0.08045147	0.18113673	0.01030213	0.18113673
0.01891346	0.01556262	0.02640763	0.01556262
0.06125797	0.14760929	0.05443485	0.14760929
0.06852200	0.07762321	0.01483473	0.07762321
0.02182611	0.01847273	0.01853220	0.01847273
0.01416085	0.08275254	0.03779174	0.08275254
0.03270808	0.02197831	0.00703766	0.02197831
0.07246704	0.12595290	0.04396536	0.12595290
0.02600939	0.07111297	0.11090659	0.07111297
0.05454067	0.18220477	0.01777153	0.18220477
0.02679921	0.07842347	0.03924654	0.07842347
0.00390949	0.00236457	0.08160261	0.00236457
0.04602753	0.16859230	0.09865581	0.16859230
0.04398473	0.00396842	0.01740229	0.00396842
0.02240143	0.00451088	0.02194716	0.00451088
0.05228948	0.17165349	0.02094242	0.17165349
0.02699915	0.16836884	0.08616281	0.16836884
0.08430607	0.16422933	0.02877600	0.16422933
0.03137026	0.08720461	0.03373891	0.08720461
0.01526093	0.01722234	0.08498306	0.01722234
0.02814816	0.12789413	0.06609874	0.12789413
0.01434794	0.16638016	0.02762033	0.16638016
0.05877865	0.22714117	0.05699425	0.22714117
0.02449086	0.07766816	0.03264697	0.07766816
0.03098012	0.02088555	0.07152905	0.02088555
0.03466678	0.11532206	0.02333730	0.11532206
0.01239512	0.00901864	0.02802775	0.00901864
0.00978157	0.02219347	0.05936440	0.02219347
0.02247449	0.00585176	0.02940660	0.00585176
0.02544671	0.03158735	0.02810710	0.03158735
0.01863388	0.04682951	0.04159580	0.04682951
0.03682541	0.09398678	0.03392857	0.09398678
0.03392857	0.05368136	0.02159672	0.05368136
0.03672564	0.04673119	0.02305458	0.04673119
0.00353937	0.00297636	0.05697367	0.00297636
0.04234972	0.09782843	0.02392957	0.09782843
0.11648556	0.19884199	0.03512114	0.19884199
0.05696227	0.00070127	0.04552867	0.00070127
0.02556776	0.04201681	0.04114228	0.04201681
0.00619437	0.00404824	0.02499648	0.00404824
0.03234241	0.02436403	0.04537445	0.02436403
0.02711409	0.02301901	0.03066380	0.02301901
0.03332085	0.05891025	0.03758024	0.05891025
0.01278595	0.00798704	0.02386549	0.00798704
0.02024680	0.05491881	0.05529140	0.05491881
0.01469171	0.01023114	0.02151295	0.01023114
0.03698351	0.14231538	0.02269313	0.14231538
0.02421155	0.06727759	0.05833654	0.06727759
0.02102457	0.01805948	0.03210025	0.01805948
0.02436602	0.18817772	0.01394616	0.18817772
0.05539046	0.12901768	0.03233934	0.12901768
0.01299844	0.00512634	0.01754280	0.00512634
0.01463106	0.05519623	0.01752387	0.05519623
0.01678332	0.00234941	0.04398712	0.00234941
0.01729539	0.00388264	0.02849979	0.00388264
0.05512306	0.12009180	0.04506776	0.12009180
0.05926811	0.04270864	0.06001329	0.04270864
0.00971418	0.00159710	0.02766693	0.00159710
0.04212960	0.05185663	0.01266964	0.05185663
0.02658595	0.01563270	0.06908122	0.01563270
0.01306356	0.02279266	0.01434794	0.02279266
0.11181578	0.19437622	0.07597238	0.19437622
0.02389444	0.03075043	0.04402584	0.03075043
0.02298655	0.02283755	0.02199613	0.02283755
0.01343393	0.00587411	0.02100108	0.00587411
0.03136535	0.04395559	0.02299879	0.04395559
0.02714524	0.01290932	0.05850949	0.01290932
0.07430542	0.15692518	0.01183607	0.15692518
0.00761201	0.00836638	0.02859609	0.00836638
0.01302432	0.04516174	0.04372102	0.04516174
0.06366191	0.19908141	0.08230216	0.19908141
0.01808660	0.04817108	0.03551385	0.04817108
0.07395398	0.16395084	0.01261640	0.16395084
0.03605821	0.03415038	0.02248490	0.03415038
0.06361463	0.02558423	0.01983275	0.02558423
0.03194610	0.05114597	0.03054751	0.05114597
0.02509724	0.11036385	0.03640524	0.11036385
0.03282099	0.00780968	0.02667454	0.00780968
0.01732118	0.06245195	0.01525503	0.06245195
0.07277474	0.04678534	0.01184018	0.04678534
0.02259413	0.06224166	0.05161282	0.06224166
0.06541157	0.15672270	0.07226021	0.15672270
0.07469608	0.26138423	0.04478520	0.26138423
0.02159672	0.00045869	0.01629989	0.00045869
0.04969140	0.23192190	0.02135124	0.23192190
0.00965205	0.07392462	0.05235960	0.07392462
0.01020973	0.00354523	0.03655438	0.00354523
0.05636368	0.22656001	0.05408020	0.22656001
0.02908575	0.01037457	0.04120399	0.01037457
0.01266964	0.09662073	0.03698351	0.09662073
0.02137955	0.03576643	0.08001220	0.03576643
0.09156250	0.18271320	0.02224946	0.18271320
0.08099270	0.00527755	0.03040984	0.00527755
0.04252354	0.05654024	0.01229038	0.05654024
0.01866365	0.02266456	0.06903523	0.02266456
0.03623062	0.09641085	0.01404697	0.09641085
0.02299879	0.00595811	0.03129522	0.00595811
0.04787381	0.08342109	0.05081740	0.08342109
0.03537205	0.00061460	0.05298706	0.00061460
0.07302268	0.18563955	0.00962199	0.18563955
0.08498306	0.01072564	0.08599217	0.01072564
0.03281098	0.04959828	0.04967346	0.04959828
0.04053073	0.00284397	0.10002797	0.00284397
0.08399464	0.03320886	0.02330695	0.03320886
0.09666597	0.26092719	0.02536539	0.26092719
0.08328471	0.25114498	0.02967036	0.25114498
0.04788223	0.01050421	0.02753202	0.01050421
0.07014907	0.21466419	0.00811870	0.21466419
0.01301449	0.03373870	0.04735252	0.03373870
0.07270490	0.01876433	0.01891346	0.01876433
0.01487770	0.00099944	0.02729403	0.00099944
0.02859522	0.00201209	0.02284689	0.00201209
0.01835292	0.01443166	0.02024680	0.01443166
0.06195569	0.00243076	0.03786790	0.00243076
0.02499648	0.05017643	0.01659067	0.05017643
0.04402584	0.12997033	0.04278979	0.12997033
0.10594061	0.24474652	0.08711858	0.24474652
0.05786259	0.00632917	0.01825223	0.00632917
0.01699333	0.02226429	0.06443779	0.02226429
0.04907529	0.09876422	0.03972022	0.09876422
0.01036954	0.03041683	0.04105565	0.03041683
0.02594576	0.13707329	0.05607983	0.13707329
0.02312467	0.01252380	0.02197391	0.01252380
0.03003123	0.01394239	0.01614640	0.01394239
0.03419758	0.03873371	0.01416085	0.03873371
0.10002797	0.16984668	0.03467973	0.16984668
0.04299773	0.10238889	0.01699333	0.10238889
0.03011177	0.00123898	0.02579511	0.00123898
0.03242415	0.01153575	0.04802090	0.01153575
0.05997023	0.26320205	0.00587793	0.26320205
0.05357639	0.10430291	0.03170880	0.10430291
0.04537445	0.02183638	0.02312467	0.02183638
0.04422130	0.14755717	0.01225574	0.14755717
0.02513549	0.02337051	0.00526262	0.02337051
0.06443779	0.11253018	0.05075184	0.11253018
0.05593281	0.18388194	0.03952331	0.18388194
0.03339135	0.06571827	0.03016795	0.06571827
0.03768039	0.07243744	0.04216418	0.07243744
0.04967346	0.17823417	0.04216176	0.17823417
0.02753202	0.03000868	0.02084417	0.03000868
0.03717707	0.06334793	0.02616683	0.06334793
0.05485242	0.13127260	0.06207092	0.13127260
0.02319131	0.03294640	0.01198054	0.03294640
0.01366796	0.02034459	0.02514718	0.02034459
0.02766693	0.02121630	0.12036896	0.02121630
0.00624506	0.00468790	0.04456760	0.00468790
0.02330695	0.03190689	0.01404131	0.03190689
0.01027579	0.00093161	0.02016686	0.00093161
0.02285567	0.00796236	0.05599929	0.00796236
0.03020643	0.00140884	0.02009593	0.00140884
0.09915276	0.24248300	0.01153892	0.24248300
0.05576917	0.18652451	0.01306356	0.18652451
0.01885676	0.00304040	0.01447298	0.00304040
0.01139191	0.00080947	0.03897923	0.00080947
0.05792164	0.00221060	0.03713712	0.00221060
0.06591963	0.08442640	0.03033325	0.08442640
0.00639695	0.00224206	0.00511476	0.00224206
0.01227036	0.03337485	0.01288077	0.03337485
0.02762033	0.00316700	0.03411157	0.00316700
0.12096023	0.14687743	0.09208203	0.14687743
0.03372472	0.05074494	0.00310700	0.05074494
0.05460245	0.18811372	0.00665753	0.18811372
0.06808961	0.18896217	0.06502488	0.18896217
0.02172171	0.13817571	0.03583923	0.13817571
0.03449453	0.04437565	0.01270097	0.04437565
0.09343826	0.20451230	0.04969140	0.20451230
0.02719600	0.06541294	0.01637380	0.06541294
0.01615712	0.02351798	0.00686181	0.02351798
0.03837680	0.18432076	0.05095596	0.18432076
0.01483473	0.14642645	0.04969868	0.14642645
0.02651361	0.00322769	0.01543709	0.00322769
0.03562447	0.00569263	0.04432475	0.00569263
0.05646637	0.01270944	0.07046492	0.01270944
0.03328923	0.00165826	0.08992426	0.00165826
0.02542967	0.07977443	0.01916278	0.07977443
0.06502488	0.23104746	0.02135149	0.23104746
0.03019652	0.02436812	0.04402791	0.02436812
0.07348465	0.17798658	0.09915276	0.17798658
0.02811756	0.09392380	0.04398473	0.09392380
0.01629989	0.01238281	0.01516084	0.01238281
0.01543709	0.00741637	0.01579419	0.00741637
0.08888509	0.11821149	0.06520268	0.11821149
0.02967942	0.07905362	0.02743902	0.07905362
0.02191833	0.00092786	0.03536918	0.00092786
0.02003626	0.01451571	0.04900755	0.01451571
0.02373402	0.03039218	0.02805475	0.03039218
0.02954148	0.00402018	0.06270042	0.00402018
0.01062837	0.00500213	0.03737265	0.00500213
0.03591456	0.16048301	0.05758967	0.16048301
0.03787847	0.04535854	0.03119119	0.04535854
0.00808615	0.00978727	0.09156250	0.00978727
0.05530946	0.01458248	0.07430542	0.01458248
0.00456780	0.00234786	0.09848014	0.00234786
0.05123809	0.13228113	0.00555695	0.13228113
0.03233467	0.04372828	0.05429941	0.04372828
0.06000133	0.17640401	0.01806679	0.17640401
0.02048325	0.00338611	0.03275772	0.00338611
0.01806679	0.03267061	0.00877939	0.03267061
0.02579511	0.04672536	0.01808660	0.04672536
0.03369402	0.04140736	0.05804631	0.04140736
0.04094677	0.08472685	0.03790835	0.08472685
0.02403722	0.00399178	0.04252354	0.00399178
0.04237475	0.10798854	0.05357639	0.10798854
0.01701819	0.02876054	0.02271733	0.02876054
0.02991201	0.02141669	0.01732118	0.02141669
0.03655438	0.13142904	0.04866785	0.13142904
0.03066380	0.00704403	0.01121960	0.00704403
0.01754280	0.04378119	0.00962035	0.04378119
0.06609874	0.23934237	0.00854925	0.23934237
0.00626490	0.00806607	0.07395398	0.00806607
0.00823523	0.00599729	0.01704472	0.00599729
0.02197391	0.00339473	0.03537205	0.00339473
0.03155145	0.01746558	0.01265167	0.01746558
0.03287954	0.10135679	0.02586289	0.10135679
0.03494465	0.02021900	0.04141050	0.02021900
0.02048459	0.03271879	0.07670870	0.03271879
0.07400756	0.09525888	0.08876851	0.09525888
0.02276734	0.08377400	0.01135563	0.08377400
0.03211286	0.19348062	0.03179660	0.19348062
0.07422965	0.26155672	0.04025280	0.26155672
0.03914918	0.04692628	0.03842639	0.04692628
0.00310700	0.00327388	0.05042637	0.00327388
0.03458393	0.17282775	0.03529469	0.17282775
0.01292403	0.00286348	0.07778400	0.00286348
0.01188803	0.00764967	0.00353937	0.00764967
0.02906716	0.00141052	0.01562964	0.00141052
0.06368282	0.14932132	0.09182636	0.14932132
0.00642060	0.00487478	0.04452590	0.00487478
0.03761928	0.01255853	0.01188803	0.01255853
0.04155080	0.18631128	0.03419758	0.18631128
0.12112596	0.18689889	0.03211286	0.18689889
0.08182173	0.15115701	0.01691988	0.15115701
0.02000080	0.00986434	0.06147772	0.00986434
0.09182636	0.18125226	0.03269116	0.18125226
0.03581678	0.12170163	0.09827369	0.12170163
0.01338517	0.02979747	0.11389755	0.02979747
0.04654691	0.02970919	0.05103415	0.02970919
0.02023822	0.12319616	0.11181578	0.12319616
0.02956022	0.03482626	0.01342573	0.03482626
0.06163973	0.02382378	0.03073971	0.02382378
0.04676731	0.01799650	0.06000133	0.01799650
0.03834521	0.18001680	0.02807669	0.18001680
0.02968152	0.06034909	0.02847962	0.06034909
0.04506584	0.03327847	0.05260892	0.03327847
0.02171118	0.04744799	0.07101330	0.04744799
0.01225574	0.02950699	0.08399464	0.02950699
0.02671799	0.00811718	0.01989326	0.00811718
0.08085287	0.05206558	0.06009658	0.05206558
0.04955286	0.06285013	0.00978157	0.06285013
0.01777153	0.00155426	0.09346095	0.00155426
0.11090659	0.18807022	0.01804480	0.18807022
0.04418766	0.12564935	0.06684774	0.12564935
0.02553271	0.02174116	0.02614225	0.02174116
0.11556494	0.26515101	0.01221541	0.26515101
0.02234445	0.02036300	0.03282099	0.02036300
0.06115740	0.17953976	0.02502841	0.17953976
0.06001329	0.06111939	0.02449086	0.06111939
0.02530335	0.05747342	0.01202698	0.05747342
0.01172665	0.18116600	0.02298655	0.18116600
0.04858942	0.00240132	0.02012305	0.00240132
0.01411562	0.00145064	0.00907815	0.00145064
0.01737248	0.00910615	0.04094677	0.00910615
0.02664737	0.03448757	0.07400756	0.03448757
0.02017075	0.15245858	0.01526093	0.15245858
0.01858224	0.00082936	0.07598773	0.00082936
0.09088732	0.18389791	0.04418766	0.18389791
0.04852049	0.17285512	0.01218636	0.17285512
0.01541944	0.00754247	0.03576564	0.00754247
0.04141451	0.17954940	0.02621170	0.17954940
0.02554952	0.01318566	0.03717707	0.01318566
0.02882158	0.02203682	0.02246002	0.02203682
0.00532170	0.00196568	0.03435323	0.00196568
0.02578771	0.00239684	0.07246704	0.00239684
0.04386899	0.19157105	0.04852049	0.19157105
0.01788896	0.00861071	0.01471822	0.00861071
0.06047536	0.00071569	0.04132931	0.00071569
0.06675601	0.19814395	0.03672564	0.19814395
0.09090731	0.13371112	0.05794110	0.13371112
0.00671169	0.00102897	0.00909014	0.00102897
0.05075184	0.00374599	0.00927609	0.00374599
0.07670870	0.06249256	0.05104685	0.06249256
0.01229038	0.00601541	0.02967942	0.00601541
0.00587793	0.00059683	0.08371891	0.00059683
0.03468191	0.03202238	0.00346806	0.03202238
0.03466776	0.00971111	0.00390949	0.00971111
0.03444235	0.10458509	0.01921537	0.10458509
0.04969868	0.09999990	0.02173359	0.09999990
0.03551385	0.18657275	0.05201019	0.18657275
0.00813971	0.00117855	0.01129904	0.00117855
0.04005313	0.00135222	0.02950912	0.00135222
0.02620766	0.08554635	0.06030778	0.08554635
0.03897923	0.01251667	0.04323342	0.01251667
0.03827860	0.13959082	0.03502161	0.13959082
0.00404501	0.00397124	0.01794650	0.00397124
0.04921114	0.16354304	0.05228948	0.16354304
0.03751468	0.00053066	0.00822622	0.00053066
0.03924654	0.15734199	0.05311661	0.15734199
0.01919191	0.05040694	0.05512306	0.05040694
0.01650863	0.00141279	0.03019652	0.00141279
0.02151295	0.00444930	0.03761928	0.00444930
0.04417592	0.21511152	0.03834250	0.21511152
0.02514718	0.19028932	0.00808615	0.19028932
0.03976885	0.06483579	0.08873479	0.06483579
0.03876020	0.13986488	0.03768039	0.13986488
0.01079734	0.01586335	0.03653506	0.01586335
0.02333730	0.03384713	0.04866987	0.03384713
0.04402791	0.19883775	0.03952232	0.19883775
0.01930590	0.05337190	0.05988498	0.05337190
0.06022658	0.17021354	0.01770213	0.17021354
0.01244218	0.01337759	0.02236005	0.01337759
0.01270097	0.00458979	0.03671960	0.00458979
0.03018388	0.08598526	0.03339135	0.08598526
0.02776368	0.01651709	0.02157235	0.01651709
0.04312593	0.07421165	0.02376570	0.07421165
0.01752387	0.00826762	0.01698003	0.00826762
0.03472766	0.04774901	0.01366796	0.04774901
0.05221164	0.12077995	0.04051802	0.12077995
0.02708733	0.01645872	0.02144140	0.01645872
0.03411157	0.04172145	0.00979650	0.04172145
0.07364151	0.22100210	0.06995190	0.22100210
0.06189614	0.18678336	0.03976885	0.18678336
0.05036334	0.21949783	0.03976597	0.21949783
0.03435323	0.00489032	0.06601298	0.00489032
0.00857717	0.00380476	0.06724543	0.00380476
0.02376570	0.02702321	0.01253976	0.02702321
0.01804480	0.01973158	0.09010557	0.01973158
0.02950912	0.00701915	0.00691430	0.00701915
0.03033325	0.01699386	0.03270808	0.01699386
0.04745519	0.01613437	0.02929846	0.01613437
0.01404697	0.00213874	0.05123809	0.00213874
0.01185095	0.01612831	0.01671256	0.01612831
0.04114228	0.20885736	0.02003626	0.20885736
0.02877600	0.00309128	0.03260843	0.00309128
0.01198054	0.00051840	0.03194610	0.00051840
0.08493632	0.17991331	0.03876020	0.17991331
0.01740229	0.00475512	0.00813971	0.00475512
0.01730935	0.00563185	0.07044740	0.00563185
0.02295442	0.03217740	0.08045147	0.03217740
0.00526262	0.00136098	0.02216277	0.00136098
0.03138541	0.02003389	0.02319131	0.02003389
0.02247340	0.00299125	0.03121237	0.00299125
0.02829713	0.04496484	0.02458465	0.04496484
0.06566206	0.12879952	0.01463106	0.12879952
0.03291488	0.00118621	0.01884734	0.00118621
0.04376990	0.17574456	0.09922638	0.17574456
0.00691430	0.00407321	0.02017678	0.00407321
0.07403706	0.03971157	0.06732460	0.03971157
0.00501575	0.00458210	0.01109170	0.00458210
0.01460823	0.01621025	0.01730935	0.01621025
0.06520268	0.20287850	0.06328661	0.20287850
0.03671960	0.09778797	0.01534628	0.09778797
0.02144140	0.00979031	0.00404501	0.00979031
0.00862206	0.00088307	0.02752262	0.00088307
0.01402979	0.08318519	0.04081094	0.08318519
0.11184692	0.09452143	0.03872304	0.09452143
0.09223475	0.14278062	0.05802229	0.14278062
0.03355310	0.15495377	0.03281098	0.15495377
0.02089853	0.00125687	0.06393854	0.00125687
0.04686977	0.19140310	0.03364413	0.19140310
0.00927609	0.00964281	0.00652443	0.00964281
0.00961931	0.00604008	0.00517727	0.00604008
0.10625073	0.17259317	0.09670532	0.17259317
0.02386549	0.14775617	0.03444235	0.14775617
0.02752262	0.00095447	0.09088732	0.00095447
0.01698003	0.01970036	0.02566763	0.01970036
0.05433956	0.16918317	0.03581678	0.16918317
0.02847962	0.00261898	0.03020376	0.00261898
0.06393854	0.24318247	0.02172171	0.24318247
0.05485044	0.19270150	0.03371186	0.19270150
0.02752112	0.02073938	0.03605821	0.02073938
0.09358076	0.17985544	0.02137955	0.17985544
0.03170880	0.01649204	0.01871863	0.01649204
0.00602932	0.00509483	0.01503201	0.00509483
0.01394216	0.00263411	0.02588832	0.00263411
0.10632406	0.19061027	0.04474897	0.19061027
0.00918826	0.00399665	0.02062903	0.00399665
0.00877939	0.00312020	0.02513549	0.00312020
0.02977113	0.00115608	0.02363589	0.00115608
0.03121237	0.00372144	0.07912261	0.00372144
0.06312376	0.04216872	0.04788223	0.04216872
0.04236829	0.09364633	0.01544332	0.09364633
0.08992426	0.18444776	0.02295442	0.18444776
0.03061968	0.01101857	0.08085287	0.01101857
0.02457201	0.01497703	0.01567825	0.01497703
0.00624743	0.00594403	0.01626574	0.00594403
0.06653733	0.24338471	0.02671799	0.24338471
0.03287647	0.09321698	0.05646637	0.09321698
0.08638949	0.09446566	0.03679179	0.09446566
0.04416632	0.02183448	0.10234199	0.02183448
0.05042637	0.00872346	0.02060087	0.00872346
0.02042027	0.00424316	0.00460421	0.00424316
0.07500608	0.25580520	0.03714482	0.25580520
0.09346095	0.04870164	0.04510292	0.04870164
0.03387058	0.11073970	0.03468191	0.11073970
0.02469466	0.12581144	0.02948888	0.12581144
0.07374128	0.12858712	0.00448914	0.12858712
0.05302709	0.30576853	0.00626490	0.30576853
0.01614640	0.00202614	0.06163973	0.00202614
0.09670532	0.26099708	0.03242415	0.26099708
0.03371186	0.10219167	0.01435550	0.10219167
0.05736387	0.02855685	0.08091038	0.02855685
0.05081740	0.16071917	0.03295201	0.16071917
0.11146222	0.17984794	0.03287954	0.17984794
0.11209491	0.25507573	0.03222899	0.25507573
0.01987166	0.04772255	0.05924841	0.04772255
0.04044427	0.14841880	0.01636218	0.14841880
0.01991826	0.05477366	0.04888165	0.05477366
0.04511229	0.21755520	0.05036334	0.21755520
0.09602370	0.26114685	0.02554952	0.26114685
0.03842639	0.10367299	0.02658595	0.10367299
0.02513905	0.00199077	0.04212960	0.00199077
0.03536918	0.01839309	0.03234241	0.01839309
0.02622677	0.03624505	0.00761201	0.03624505
0.04920181	0.00648005	0.02513905	0.00648005
0.05390256	0.18570481	0.06599661	0.18570481
0.03058527	0.00106162	0.02714524	0.00106162
0.03760482	0.00027339	0.05026475	0.00027339
0.05299946	0.05375320	0.02708733	0.05375320
0.02536539	0.11176874	0.00773086	0.11176874
0.06684774	0.15481805	0.04397932	0.15481805
0.05843116	0.06801544	0.04921114	0.06801544
0.03369260	0.00338109	0.04036876	0.00338109
0.01086167	0.06178243	0.03274332	0.06178243
0.03970880	0.18265931	0.08794460	0.18265931
0.00839445	0.01047688	0.06260946	0.01047688
0.03737265	0.07915205	0.01239512	0.07915205
0.02060087	0.04460920	0.07348465	0.04460920
0.03295201	0.16263022	0.06874743	0.16263022
0.03262179	0.02222713	0.04164427	0.02222713
0.02311021	0.03658935	0.03056522	0.03658935
0.04569729	0.18393394	0.03827860	0.18393394
0.01447298	0.00032814	0.05833460	0.00032814
0.09010557	0.20920904	0.03914918	0.20920904
0.01265167	0.02569580	0.02311021	0.02569580
0.02653937	0.03947949	0.02908148	0.03947949
0.04493517	0.17940338	0.07589183	0.17940338
0.01830720	0.03947035	0.07343158	0.03947035
0.03790835	0.13297217	0.05055511	0.13297217
0.01921537	0.00557266	0.01025157	0.00557266
0.05919466	0.13585806	0.02782931	0.13585806
0.02805475	0.00230063	0.01724668	0.00230063
0.03779174	0.17797116	0.04300046	0.17797116
0.03872304	0.08220874	0.02906716	0.08220874
0.03275772	0.03686489	0.05023764	0.03686489
0.06874743	0.21181922	0.04955286	0.21181922
0.05104685	0.10233331	0.02571379	0.10233331
0.11389755	0.21700640	0.03718710	0.21700640
0.02387874	0.07242727	0.05855414	0.07242727
0.08873479	0.19924906	0.02424568	0.19924906
0.06260946	0.00107446	0.01903790	0.00107446
0.04812715	0.04378325	0.03701776	0.04378325
0.06270042	0.06684701	0.02556776	0.06684701
0.04660106	0.01150802	0.01729539	0.01150802
0.02587064	0.01713037	0.08586180	0.01713037
0.03718632	0.00059474	0.02908575	0.00059474
0.00933678	0.00897760	0.06189614	0.00897760
0.06908122	0.10214571	0.05926811	0.10214571
0.02017678	0.05200334	0.04943139	0.05200334
0.02667454	0.01185043	0.01338517	0.01185043
0.04622161	0.01918502	0.09090731	0.01918502
0.04120399	0.02916308	0.02651361	0.02916308
0.07496706	0.19299973	0.07500608	0.19299973
0.04735252	0.00040369	0.02009457	0.00040369
0.05454372	0.01790583	0.05073488	0.01790583
0.03201695	0.02831368	0.03751468	0.02831368
0.05273227	0.23728507	0.00858039	0.23728507
0.07150129	0.21096323	0.02287330	0.21096323
0.04296701	0.00545305	0.02673487	0.00545305
0.07046492	0.24858297	0.03488560	0.24858297
0.04963297	0.09278222	0.02102457	0.09278222
0.02725602	0.08346447	0.01302432	0.08346447
0.05408020	0.18977511	0.01327295	0.18977511
0.02758465	0.01222410	0.01833770	0.01222410
0.01025157	0.01652865	0.08467451	0.01652865
0.04107579	0.10399745	0.02991201	0.10399745
0.00979650	0.03504245	0.00624743	0.03504245
0.00941234	0.01730057	0.02048459	0.01730057
0.03708005	0.00114955	0.09602370	0.00114955
0.00748538	0.01203675	0.02959363	0.01203675
0.12036896	0.08390466	0.12112596	0.08390466
0.05939813	0.03085563	0.01904361	0.03085563
0.03848229	0.09143190	0.02259413	0.09143190
0.02845202	0.03424540	0.03369402	0.03424540
0.06147772	0.19492082	0.01858224	0.19492082
0.04132931	0.13583147	0.05273227	0.13583147
0.05607983	0.08991130	0.03528296	0.08991130
0.05235960	0.09510092	0.02868768	0.09510092
0.02090540	0.02880911	0.02182144	0.02880911
0.09922638	0.19470305	0.02903794	0.19470305
0.05010813	0.17265583	0.02387874	0.17265583
0.04396536	0.16795497	0.01119880	0.16795497
0.06030778	0.00241928	0.04511229	0.00241928
0.05737671	0.03632559	0.02042027	0.03632559
0.10234199	0.12990661	0.00748538	0.12990661
0.01451088	0.01413432	0.02247449	0.01413432
0.05512863	0.01243563	0.06186536	0.01243563
0.01794976	0.01803989	0.06936873	0.01803989
0.02749368	0.03344598	0.02622677	0.03344598
0.04589698	0.13017899	0.03848229	0.13017899
0.05139576	0.15641220	0.05922980	0.15641220
0.08230216	0.22683925	0.01678332	0.22683925
0.01332836	0.01063859	0.03466776	0.01063859
0.02215488	0.00531636	0.05539046	0.00531636
0.04104859	0.03743152	0.03061968	0.03743152
0.05206068	0.00094408	0.01830720	0.00094408
0.02009593	0.04419287	0.01303990	0.04419287
0.05043027	0.00047514	0.03332085	0.00047514
0.02271733	0.00784862	0.07857794	0.00784862
0.01191909	0.01018153	0.02466952	0.01018153
0.01770213	0.00189257	0.06808961	0.00189257
0.06190638	0.18395083	0.06418951	0.18395083
0.03612458	0.09327571	0.04386899	0.09327571
0.02363589	0.00498535	0.00751936	0.00498535
0.01153892	0.00122072	0.01919191	0.00122072
0.01959583	0.04171969	0.02389444	0.04171969
0.03016795	0.00124305	0.03644213	0.00124305
0.02658274	0.02224524	0.03369260	0.02224524
0.02807669	0.00156186	0.07817395	0.00156186
0.04900755	0.16503198	0.02470984	0.16503198
0.01544332	0.00445102	0.04807243	0.00445102
0.01109170	0.12961352	0.04745519	0.12961352
0.02988383	0.16467191	0.01238088	0.16467191
0.06065988	0.17095580	0.01139191	0.17095580
0.05924841	0.05699685	0.04707395	0.05699685
0.07074824	0.08753845	0.04768310	0.08753845
0.02466952	0.19052675	0.03951202	0.19052675
0.04260946	0.12199393	0.08655344	0.12199393
0.04091033	0.00925296	0.04858942	0.00925296
0.00846626	0.00917714	0.05848170	0.00917714
0.06658854	0.00972591	0.00619437	0.00972591
0.05201019	0.00252874	0.08602967	0.00252874
0.01030213	0.01069400	0.02711409	0.01069400
0.02338525	0.00474384	0.01969888	0.00474384
0.02678960	0.08030521	0.06591963	0.08030521
0.03274332	0.00795106	0.07277474	0.00795106
0.01265430	0.04615647	0.01640657	0.04615647
0.03138998	0.00258762	0.04005313	0.00258762
0.05831948	0.18617635	0.08430607	0.18617635
0.06936873	0.18175062	0.01343393	0.18175062
0.06215492	0.13610421	0.01049964	0.13610421
0.01013104	0.02176389	0.03321815	0.02176389
0.03710070	0.19199495	0.01339290	0.19199495
0.03001678	0.10447880	0.02271165	0.10447880
0.03129522	0.06715987	0.03668841	0.06715987
0.02614672	0.01489123	0.04363941	0.01489123
0.02287330	0.01236124	0.07270490	0.01236124
0.01724668	0.02248583	0.03834521	0.02248583
0.05697367	0.16952733	0.02752112	0.16952733
0.03583923	0.01178843	0.01556417	0.01178843
0.03307207	0.00493170	0.02421155	0.00493170
0.02571379	0.12522631	0.06887996	0.12522631
0.02566763	0.03547761	0.04589698	0.03547761
0.04943682	0.10809924	0.05013504	0.10809924
0.05055511	0.19733801	0.05997023	0.19733801
0.05833654	0.19105804	0.07374128	0.19105804
0.01812014	0.01001497	0.02403722	0.01001497
0.01339290	0.00425732	0.04602753	0.00425732
0.00907815	0.00113683	0.01632473	0.00113683
0.04866987	0.18105245	0.02859522	0.18105245
0.00909014	0.14909616	0.00678091	0.14909616
0.04025280	0.11222735	0.00988987	0.11222735
0.03714482	0.00160970	0.00932363	0.00160970
0.02802775	0.10802794	0.06829666	0.10802794
0.01903790	0.05968941	0.03018388	0.05968941
0.06008511	0.02668286	0.03020643	0.02668286
0.03321815	0.02858138	0.04964804	0.02858138
0.03233934	0.11335167	0.02059734	0.11335167
0.03210025	0.02641323	0.09666597	0.02641323
0.03364413	0.10717461	0.00225853	0.10717461
0.01632473	0.03016188	0.03286902	0.03016188
0.01938222	0.03494771	0.08888509	0.03494771
0.01327295	0.08593521	0.04944154	0.08593521
0.08091038	0.14502246	0.04660106	0.14502246
0.03947975	0.11276093	0.00941234	0.11276093
0.03972022	0.17996988	0.03412026	0.17996988
0.01144881	0.01566361	0.03837680	0.01566361
0.04646705	0.15578662	0.05206068	0.15578662
0.02100108	0.00437608	0.06852200	0.00437608
0.03815324	0.03288174	0.00719879	0.03288174
0.03713712	0.11763728	0.02306706	0.11763728
0.07532573	0.22083460	0.12262065	0.22083460
0.00687944	0.00508810	0.03962483	0.00508810
0.06601298	0.20310494	0.01451088	0.20310494
0.01727151	0.00257018	0.05344558	0.00257018
0.04141050	0.01017747	0.03472766	0.01017747
0.02078075	0.11584915	0.01051906	0.11584915
0.00460421	0.00117560	0.05843116	0.00117560
0.01453925	0.01135262	0.01465777	0.01135262
0.04051802	0.01313351	0.05127510	0.01313351
0.04224574	0.00632114	0.05544006	0.00632114
0.01904361	0.14571785	0.02760226	0.14571785
0.04463097	0.01126238	0.04901128	0.01126238
0.02135149	0.00526953	0.04599656	0.00526953
0.02016686	0.04132358	0.00971418	0.04132358
0.00448914	0.00040734	0.02005907	0.00040734
0.06194409	0.10723730	0.01615712	0.10723730
0.01405727	0.01584775	0.05512863	0.01584775
0.01646718	0.02782449	0.02882158	0.02782449
0.05080232	0.12968284	0.05831948	0.12968284
0.04588800	0.00627011	0.10124828	0.00627011
0.03373891	0.00278658	0.03622839	0.00278658
0.02803701	0.04481319	0.00642060	0.04481319
0.01516084	0.06824166	0.07302268	0.06824166
0.07044740	0.18486867	0.01062837	0.18486867
0.04216418	0.00904638	0.03612458	0.00904638
0.03701776	0.04374289	0.01536274	0.04374289
0.01121960	0.00111494	0.02000080	0.00111494
0.02009457	0.18381651	0.00445038	0.18381651
0.03240187	0.02084443	0.04493517	0.02084443
0.00984886	0.00049733	0.04698573	0.00049733
0.08503917	0.17143836	0.03449453	0.17143836
0.01129904	0.00356323	0.05192030	0.00356323
0.02616683	0.03976471	0.02532621	0.03976471
0.02094242	0.03439336	0.08638949	0.03439336
0.08655344	0.00316084	0.02182611	0.00316084
0.04802090	0.16065328	0.10594061	0.16065328
0.04397932	0.00149105	0.02414448	0.00149105
0.07469883	0.02372089	0.01938222	0.02372089
0.01106691	0.02945768	0.08328471	0.02945768
0.02804377	0.00168719	0.03287647	0.00168719
0.02216277	0.01439488	0.02544671	0.01439488
0.02262826	0.01409124	0.09738052	0.01409124
0.02199613	0.00690400	0.11648556	0.00690400
0.05127510	0.23343619	0.03767191	0.23343619
0.06467478	0.24488777	0.02988383	0.24488777
0.02640763	0.00400269	0.02596708	0.00400269
0.01363436	0.02046112	0.05511471	0.02046112
0.02729403	0.04139748	0.03098012	0.04139748
0.02016619	0.01495830	0.07150129	0.01495830
0.02801850	0.00205826	0.02285567	0.00205826
0.03682516	0.18763282	0.03682541	0.18763282
0.09865581	0.06645362	0.01455077	0.06645362
0.05026475	0.06325629	0.03328923	0.06325629
0.11199602	0.23865435	0.02336652	0.23865435
0.05079276	0.00371377	0.01794976	0.00371377
0.02586289	0.01005582	0.08378834	0.01005582
0.08876851	0.15072562	0.02845202	0.15072562
0.06519182	0.18655810	0.03136535	0.18655810
0.04323342	0.11076820	0.03138998	0.11076820
0.07846734	0.23095472	0.02247340	0.23095472
0.01534628	0.00989800	0.03011177	0.00989800
0.03644213	0.18740307	0.07074824	0.18740307
0.04552867	0.03492579	0.01788896	0.03492579
0.05298706	0.03297868	0.01278595	0.03297868
0.05265040	0.20693976	0.03787847	0.20693976
0.02526689	0.01259814	0.09636586	0.01259814
0.01102128	0.00219587	0.02620766	0.00219587
0.01762068	0.01724464	0.06115740	0.01724464
0.01825223	0.01437259	0.02804377	0.01437259
0.02284689	0.00057237	0.03235953	0.00057237
0.02072433	0.01146664	0.03155145	0.01146664
0.04627111	0.18808864	0.02478229	0.18808864
0.04866785	0.20214049	0.01930590	0.20214049
0.04768310	0.11541687	0.02794445	0.11541687
0.12262065	0.25740929	0.06366191	0.25740929
0.06821105	0.15096789	0.07826773	0.15096789
0.03941720	0.13213433	0.01469171	0.13213433
0.05599929	0.13418838	0.04943682	0.13418838
0.06207092	0.01206358	0.11199602	0.01206358
0.05311661	0.20232792	0.01727151	0.20232792
0.06186536	0.01984903	0.02578771	0.01984903
0.00822622	0.01107661	0.02092901	0.01107661
0.04944154	0.18388373	0.02072433	0.18388373
0.01581632	0.13957118	0.01020973	0.13957118
0.01177228	0.01485763	0.06467478	0.01485763
0.03528296	0.08060425	0.04393193	0.08060425
0.01049964	0.00750210	0.12096023	0.00750210
0.02241756	0.00238698	0.02428684	0.00238698
0.04599656	0.17731347	0.05919466	0.17731347
0.05850949	0.16937296	0.00839445	0.16937296
0.01579419	0.10791863	0.01299844	0.10791863
0.04698573	0.00248742	0.02457201	0.00248742
0.01404131	0.01472928	0.02276734	0.01472928
0.07912261	0.18418819	0.04044427	0.18418819
0.01254393	0.02160007	0.04323306	0.02160007
0.00445038	0.02937722	0.03682516	0.02937722
0.07394242	0.03798843	0.00846626	0.03798843
0.12799526	0.26410487	0.02816501	0.26410487
0.06995190	0.12391505	0.00961931	0.12391505
0.04456760	0.13822849	0.03896846	0.13822849
0.05922980	0.17375053	0.04254714	0.17375053
0.00962035	0.00629483	0.04207890	0.00629483
0.00932363	0.00970129	0.02078075	0.00970129
0.02173359	0.03542515	0.01079734	0.03542515
0.03235953	0.04795630	0.06215492	0.04795630
0.05804631	0.14517752	0.00862206	0.14517752
0.00858039	0.00628426	0.04296701	0.00628426
0.08711858	0.04736613	0.02731610	0.04736613
0.06252085	0.12362539	0.07588366	0.12362539
0.04207890	0.12387963	0.06873306	0.12387963
0.06328661	0.15993194	0.05485242	0.15993194
0.02472139	0.01230850	0.06675601	0.01230850
0.02574859	0.02537051	0.02617757	0.02537051
0.00988987	0.02214276	0.06421681	0.02214276
0.02224946	0.00441326	0.04520957	0.00441326
0.07589183	0.17749302	0.01102128	0.17749302
0.04432475	0.00184952	0.04963297	0.00184952
0.03512114	0.01690151	0.01402979	0.01690151
0.01202698	0.01509738	0.07469883	0.01509738
0.06887996	0.00365285	0.05061616	0.00365285
0.02673487	0.01923932	0.04091033	0.01923932
0.05095596	0.00091494	0.05265040	0.00091494
0.04036876	0.04242370	0.05736387	0.04242370
0.01649326	0.00617356	0.04654691	0.00617356
0.07588366	0.13083576	0.03137026	0.13083576
0.05529140	0.00031352	0.09358076	0.00031352
0.02862276	0.02676640	0.02262826	0.02676640
0.06873306	0.22385656	0.01750429	0.22385656
0.02135124	0.00936093	0.02016619	0.00936093
0.04323306	0.04015064	0.01013104	0.04015064
0.01623985	0.00998908	0.06252085	0.00998908
0.02615234	0.02489895	0.04920181	0.02489895
0.00662235	0.01038176	0.03058527	0.01038176
0.02182144	0.08345139	0.03291488	0.08345139
0.03834250	0.01204244	0.02017075	0.01204244
0.03786790	0.00164576	0.03466678	0.00164576
0.04807243	0.08109152	0.08738296	0.08109152
0.01183607	0.16252420	0.00602932	0.16252420
0.00713141	0.01177404	0.06065988	0.01177404
0.07101330	0.00647668	0.04104859	0.00647668
0.05758967	0.19473685	0.03591456	0.19473685
0.04506776	0.18308877	0.02089853	0.18308877
0.04943139	0.09117474	0.05147374	0.09117474
0.03040984	0.06611649	0.04155080	0.06611649
0.02248490	0.02836598	0.10123857	0.02836598
0.01884734	0.01659253	0.00687944	0.01659253
0.05544006	0.00816387	0.03978782	0.00816387
0.03458574	0.01526076	0.03458393	0.01526076
0.02908148	0.10303379	0.02658274	0.10303379
0.08616281	0.22983091	0.11556494	0.22983091
0.03640524	0.08857391	0.03562335	0.08857391
0.01302742	0.00331548	0.00965205	0.00331548
0.05802229	0.20146752	0.07422965	0.20146752
0.02596708	0.03391229	0.04368128	0.03391229
0.04452966	0.18133058	0.02685539	0.18133058
0.10335200	0.14546842	0.04141451	0.14546842
0.01288077	0.01607068	0.02801850	0.01607068
0.01465844	0.01391855	0.05530946	0.01391855
0.08160261	0.17846113	0.00918826	0.17846113
0.03367248	0.02797885	0.04234972	0.02797885
0.02614225	0.05799547	0.02234445	0.05799547
0.02236005	0.08831649	0.01650863	0.08831649
0.06308390	0.02424403	0.01487770	0.02424403
0.10124828	0.20476640	0.02839596	0.20476640
0.03668841	0.06227736	0.06022658	0.06227736
0.02782931	0.11232570	0.04569729	0.11232570
0.00511476	0.02010035	0.02699915	0.02010035
0.04964804	0.00162590	0.01292403	0.00162590
0.01659067	0.09205060	0.01370159	0.09205060
0.06418951	0.11693097	0.07414444	0.11693097
0.04081094	0.07224268	0.04506584	0.07224268
0.01366948	0.00027219	0.06541157	0.00027219
0.01162383	0.00434704	0.10632406	0.00434704
0.05332202	0.03067295	0.06871524	0.03067295
0.02470984	0.00600572	0.03307207	0.00600572
0.07597238	0.22704310	0.02862276	0.22704310
0.12452028	0.19096051	0.01763436	0.19096051
0.04372102	0.01046652	0.01185095	0.01046652
0.00413635	0.01139136	0.10335200	0.01139136
0.06009658	0.19078470	0.01649326	0.19078470
0.01525503	0.04550351	0.01972583	0.04550351
0.03962483	0.00485131	0.07469608	0.00485131
0.02336652	0.18093186	0.01366948	0.18093186
0.06004273	0.19801260	0.05332202	0.19801260
0.01640657	0.01123972	0.03372472	0.01123972
0.02308085	0.14205409	0.02667489	0.14205409
0.01794650	0.02978664	0.04417592	0.02978664
0.05396642	0.23531696	0.01737248	0.23531696
0.03260843	0.00050054	0.06468120	0.00050054
0.09208203	0.17924790	0.01959583	0.17924790
0.04023961	0.01003809	0.03511644	0.01003809
0.08599217	0.25637217	0.01863388	0.25637217
0.02062903	0.00132440	0.04376990	0.00132440
0.01465777	0.00561512	0.05302709	0.00561512
0.02478229	0.00391747	0.02749368	0.00391747
0.07414444	0.09707463	0.01465844	0.09707463
0.06468120	0.22066045	0.04107579	0.22066045
0.03631377	0.00300837	0.05620305	0.00300837
0.02269313	0.03507514	0.05396642	0.03507514
0.05260892	0.18430641	0.02526689	0.18430641
0.00925580	0.00423361	0.03240187	0.00423361
0.02305458	0.08164498	0.04498398	0.08164498
0.01106324	0.01248298	0.04774237	0.01248298
0.01637380	0.03019002	0.06399864	0.03019002
0.03224992	0.11339203	0.02776368	0.11339203
0.03054751	0.00087372	0.06004273	0.00087372
0.03511644	0.01617907	0.02725602	0.01617907
0.01763436	0.00100771	0.06821105	0.00100771
0.05161282	0.16378352	0.02542967	0.16378352
0.00686181	0.02402176	0.05877865	0.02402176
0.02743902	0.05734239	0.11146222	0.05734239
0.04478520	0.19893338	0.08636248	0.19893338
0.02667489	0.02611326	0.05454372	0.02611326
0.03467973	0.01782552	0.00662235	0.01782552
0.05568923	0.04796667	0.01301449	0.04796667
0.03951202	0.24074474	0.05786259	0.24074474
0.01119880	0.04274664	0.04416632	0.04274664
0.03978782	0.16282405	0.02509724	0.16282405
0.01218636	0.07481099	0.03829184	0.07481099
0.03952232	0.09299396	0.01014418	0.09299396
0.02014409	0.01264628	0.07244351	0.01264628
0.03330700	0.14524604	0.01666900	0.14524604
0.07152905	0.00462957	0.03941720	0.00462957
0.02424568	0.03566433	0.05770061	0.03566433
0.00761379	0.01947566	0.01529928	0.01947566
0.04458743	0.00501824	0.00639695	0.00501824
0.08371891	0.17398349	0.01050186	0.17398349
0.02672256	0.00179032	0.04449447	0.00179032
0.03073971	0.19125866	0.05010813	0.19125866
0.01983275	0.07083407	0.01885676	0.07083407
0.03679179	0.00682671	0.02048325	0.00682671
0.07778400	0.22838289	0.05978668	0.22838289
0.04164427	0.02200888	0.05139576	0.02200888
0.04774237	0.12134987	0.04053073	0.12134987
0.04216176	0.14159693	0.03631377	0.14159693
0.05511471	0.14250778	0.05079276	0.14250778
0.01394616	0.00064314	0.00671169	0.00064314
0.03742007	0.05020487	0.03367248	0.05020487
0.02617757	0.00457642	0.02954148	0.00457642
0.07817395	0.21139600	0.06194409	0.21139600
0.01972583	0.15505877	0.03330700	0.15505877
0.04105565	0.02832620	0.04999882	0.02832620
0.04520957	0.08249780	0.03138541	0.08249780
0.04254714	0.12098223	0.03947975	0.12098223
0.03653506	0.18900105	0.04384230	0.18900105
0.04300046	0.08405161	0.02811756	0.08405161
0.06829666	0.16046670	0.02653937	0.16046670
0.08586180	0.18868263	0.02977113	0.18868263
0.05192030	0.26110787	0.01086167	0.26110787
0.02092901	0.00224260	0.01701819	0.00224260
0.00854925	0.00404343	0.06086859	0.00404343
0.04999882	0.01307427	0.03708005	0.01307427
0.01303990	0.00317710	0.01646718	0.00317710
0.05699425	0.02939478	0.07496706	0.02939478
0.02839596	0.07588628	0.02758465	0.07588628
0.02306706	0.12007236	0.03815324	0.12007236
0.02532621	0.00132577	0.00857717	0.00132577
0.03718710	0.04365711	0.01036954	0.04365711
0.03576564	0.00161646	0.01227036	0.00161646
0.02145797	0.00375952	0.01144881	0.00375952
0.07244351	0.03913711	0.01191909	0.03913711
0.03119119	0.01630363	0.01991826	0.01630363
0.02959363	0.00226250	0.02215488	0.00226250
0.00517727	0.02077275	0.02115550	0.02077275
0.05103415	0.02557216	0.00413635	0.02557216
0.07240377	0.14281080	0.01093987	0.14281080
0.00751936	0.06247814	0.05939813	0.06247814
0.06421681	0.22281962	0.05390256	0.22281962
0.01261640	0.00510538	0.01866365	0.00510538
0.01221541	0.01162727	0.01302742	0.01162727
0.02157235	0.02026078	0.05737671	0.02026078
0.02238376	0.02757368	0.01812014	0.02757368
0.00773086	0.04941069	0.03233467	0.04941069
0.01316600	0.01379155	0.04607204	0.01379155
0.01833770	0.00417940	0.05433956	0.00417940
0.05061616	0.13663432	0.02191833	0.13663432
0.06732460	0.01078525	0.01316600	0.01078525
0.06347022	0.17549939	0.01319127	0.17549939
0.04278979	0.04064868	0.04260946	0.04064868
0.06399864	0.10844800	0.00456780	0.10844800
0.00555695	0.05009871	0.02672256	0.05009871
0.05620305	0.15913901	0.02241756	0.15913901
0.03179660	0.02592159	0.07014907	0.02592159
0.02507499	0.03346623	0.02956022	0.03346623
0.03269116	0.00492193	0.05299946	0.00492193
0.04449447	0.15688444	0.04463097	0.15688444
0.03767191	0.01619989	0.04452966	0.01619989
0.01989326	0.01339553	0.03718632	0.01339553
0.05023764	0.00567474	0.03262179	0.00567474
0.01253976	0.15334153	0.03971670	0.15334153
0.03488560	0.09757602	0.00959098	0.09757602
0.03976597	0.19193266	0.00624506	0.19193266
0.02794445	0.00135467	0.04646705	0.00135467
0.05833460	0.09706629	0.02240143	0.09706629
0.04159580	0.04964879	0.01363436	0.04964879
0.03264697	0.02212295	0.07390248	0.02212295
0.01536274	0.01462054	0.02530335	0.01462054
0.03738685	0.12717922	0.04077389	0.12717922
0.05013504	0.23400411	0.08182173	0.23400411
0.08001220	0.19361123	0.00933678	0.19361123
0.04452590	0.04223701	0.01912382	0.04223701
0.06903523	0.20782538	0.09223475	0.20782538
0.00225853	0.15048414	0.03562447	0.15048414
0.04077389	0.08753904	0.04473904	0.08753904
0.04474897	0.19744872	0.04676731	0.19744872
0.01455077	0.00788629	0.01987166	0.00788629
0.09738052	0.23012663	0.04627111	0.23012663
0.02929846	0.00307578	0.03003123	0.00307578
0.05855414	0.14726052	0.02664737	0.14726052
0.03080888	0.00635264	0.01411562	0.00635264
0.01556417	0.02677698	0.12799526	0.02677698
0.02115550	0.17646283	0.02553271	0.17646283
0.01435550	0.00261367	0.01265430	0.00261367
0.01671256	0.02521629	0.01835292	0.02521629
0.04384230	0.01999664	0.02090540	0.01999664
0.03896846	0.11316973	0.02014409	0.11316973
0.01529928	0.03198519	0.05792164	0.03198519
0.04368128	0.02987351	0.04458743	0.02987351
0.04473904	0.00066892	0.02145797	0.00066892
0.06721261	0.19764630	0.03201695	0.19764630
0.00962199	0.00825066	0.02171118	0.00825066
0.02810710	0.02267010	0.04236829	0.02267010
0.02940660	0.04024915	0.02507499	0.04024915
0.02903794	0.02719446	0.08493632	0.02719446
0.01636218	0.00507491	0.00501575	0.00507491
0.05467516	0.10685730	0.02615234	0.10685730
0.08467451	0.20524600	0.01623985	0.20524600
0.05147374	0.20629150	0.07135505	0.20629150
0.07135505	0.19314182	0.12452028	0.19314182
0.02502841	0.18355094	0.02023822	0.18355094
0.01916278	0.00634511	0.04237475	0.00634511
0.07857794	0.16422293	0.01983380	0.16422293
0.01562964	0.02009937	0.05636368	0.02009937
0.01370159	0.01904560	0.02803701	0.01904560
0.01014418	0.00834321	0.02238376	0.00834321
0.02967036	0.00123790	0.05221164	0.00123790
0.02868768	0.03255123	0.01106691	0.03255123
0.01093987	0.00987826	0.05593281	0.00987826
0.02588832	0.03862645	0.03623062	0.03862645
0.09101371	0.06577969	0.06653733	0.06577969
0.02414448	0.00194578	0.01762068	0.00194578
0.05988498	0.18313977	0.03760482	0.18313977
0.00811870	0.00464019	0.01254393	0.00464019
0.02948888	0.00420997	0.05363222	0.00420997
0.02012305	0.00148837	0.02338525	0.00148837
0.02621170	0.02327605	0.01310348	0.02327605
0.06871524	0.17297121	0.05576917	0.17297121
0.07226021	0.22607825	0.04686977	0.22607825
0.01310348	0.01772295	0.02373402	0.01772295
0.02084417	0.06365727	0.01244218	0.06365727
0.05770061	0.18074928	0.04812715	0.18074928
0.09827369	0.16579283	0.06368282	0.16579283
0.02392957	0.03443764	0.01405727	0.03443764
0.05936440	0.00140720	0.03458574	0.00140720
0.03829184	0.19417833	0.00984886	0.19417833
0.01050186	0.00246780	0.06190638	0.00246780
0.05848170	0.14411669	0.03742007	0.14411669
0.04707395	0.15573359	0.02678960	0.15573359
0.01342573	0.01050926	0.02574859	0.01050926
0.01567825	0.00352464	0.04622161	0.00352464
0.08794460	0.25703797	0.02018994	0.25703797
0.03187518	0.09675885	0.00761379	0.09675885
0.08378834	0.21963207	0.01547229	0.21963207
0.01853220	0.00052461	0.06125797	0.00052461
0.02849979	0.00230323	0.02968152	0.00230323
0.01626574	0.18675602	0.06008511	0.18675602
0.07454051	0.18746561	0.05467516	0.18746561
0.03061653	0.00769697	0.02821172	0.00769697
0.09848014	0.03913441	0.01177228	0.03913441
0.02246002	0.00646868	0.00532170	0.00646868
0.01503201	0.03252093	0.03387058	0.03252093
0.07390248	0.13018701	0.01172665	0.13018701
0.00346806	0.00251545	0.02614672	0.00251545
0.02005907	0.04158326	0.03224992	0.04158326
0.03286902	0.00279644	0.07403706	0.00279644
0.01983380	0.04124027	0.02308085	0.04124027
0.04607204	0.07315283	0.06361463	0.07315283
0.08636248	0.23389194	0.03187518	0.23389194
0.04510292	0.07099524	0.02679921	0.07099524
0.02194716	0.06412378	0.07240377	0.06412378
0.01319127	0.00760469	0.02594576	0.00760469
0.02821172	0.00055166	0.00925580	0.00055166
0.00719879	0.00507571	0.05568923	0.00507571
0.05344558	0.18993248	0.03001678	0.18993248
0.02458465	0.03395060	0.01581632	0.03395060
0.00652443	0.06250292	0.02829713	0.06250292
0.05722995	0.23949183	0.07846734	0.23949183
0.07598773	0.12292525	0.02587064	0.12292525
0.04393193	0.18591395	0.02814816	0.18591395
0.01238088	0.00721310	0.03710070	0.00721310
0.04398712	0.17981968	0.02436602	0.17981968
0.01471822	0.13711797	0.01027579	0.13711797
0.01547229	0.00111520	0.01453925	0.00111520
0.06724543	0.04958154	0.05043027	0.04958154
0.01912382	0.02908455	0.04588800	0.02908455
0.01349700	0.01339621	0.06308390	0.01339621
0.02018994	0.06783176	0.06721261	0.06783176
0.03020376	0.19470817	0.05460245	0.19470817
0.05429941	0.20087376	0.06195569	0.20087376
0.02186836	0.01300929	0.06312376	0.01300929
0.01184018	0.06518700	0.07364151	0.06518700
0.02685539	0.17529471	0.05722995	0.17529471
0.03222899	0.07973168	0.01404853	0.07973168
0.07122748	0.17862271	0.06047536	0.17862271
0.01666900	0.01235548	0.07454051	0.01235548
0.03952331	0.24086626	0.02469466	0.24086626
0.01051906	0.01683732	0.01162383	0.01683732
0.03529469	0.18409100	0.01460823	0.18409100
0.08602967	0.07159249	0.11184692	0.07159249
0.08738296	0.21625177	0.04023961	0.21625177
0.00959098	0.01599462	0.10625073	0.01599462
0.01969888	0.01868187	0.06658854	0.01868187
0.01404853	0.00266352	0.02600939	0.00266352
0.05073488	0.14069422	0.00823523	0.14069422
0.03971670	0.00214705	0.02472139	0.00214705
0.03412026	0.01094902	0.09101371	0.01094902
0.02271165	0.08056567	0.05454067	0.08056567
0.02859609	0.07297513	0.07122748	0.07297513
