# Supplementary material for: Towards deep learning with segregated dendrites
Source: eLife. 2017 Dec 5;6:e22901. doi: 10.7554/eLife.22901 (PMC5716677; doi:10.7554/eLife.22901)
Supplement: Figure 5—source data 1. — The first two columns of the data file contain the hidden layer loss (L0) and output layer loss (L1) of a one hidden layer network in response to all ‘2’ images in the MNIST test set after one epoch of training. The last two columns contain the same data, except that the data in the third column (Shuffled data L0) was generated by randomly shuffling the hidden layer activity vectors. Fig_5C.csv. The first 10 columns of the data file contain the mean Pearson correlation coefficient between the hidden layer loss (L0) and output layer loss (L1) of the one hidden layer network in response to each category of handwritten digits across training. Each row represents one epoch of training. The last 10 columns contain the mean Pearson correlation coefficients between the shuffled hidden layer loss and the output layer loss for each category, across training. Fig_5S1A.csv. This data file contains the maximum eigenvalue of (I-Jβ¯⁢Jγ¯)T⁢(I-Jβ¯⁢Jγ¯) over 60,000 training examples for a one hidden layer network, where Jβ¯ and Jγ¯ are the mean feedforward and feedback Jacobian matrices for the last 100 training examples. [file elife-22901-fig5-data1.zip › Fig_5C.csv]

Real data 0	Real data 1	Real data 2	Real data 3	Real data 4	Real data 5	Real data 6	Real data 7	Real data 8	Real data 9	Shuffled data 0	Shuffled data 1	Shuffled data 2	Shuffled data 3	Shuffled data 4	Shuffled data 5	Shuffled data 6	Shuffled data 7	Shuffled data 8	Shuffled data 9
0.11484090	0.02483324	0.07795253	0.09072630	0.04328562	0.13442456	0.08782563	0.11690289	0.11685674	0.12796754	0.04035386	0.01137418	0.03785688	-0.03116572	0.02779802	0.03378635	0.00034226	0.04380482	-0.02382215	0.00159282
0.40011683	0.44077358	0.61565102	0.51042090	0.55693276	0.42446180	0.45779045	0.55576893	0.43074434	0.47634414	-0.02014684	0.01576869	-0.02478253	0.01455774	0.00343520	0.01904307	-0.00482861	0.00754991	-0.01686977	-0.00002861
0.29374456	0.34685322	0.51217562	0.46346109	0.36056164	0.47072277	0.45947015	0.42032189	0.47002732	0.46324920	0.02712767	-0.02730020	-0.03779809	0.00757772	-0.02840019	0.03890034	0.07799862	-0.03943713	0.02565511	-0.00584245
0.31406926	0.27553325	0.49295045	0.41664023	0.49215480	0.55980008	0.45171799	0.48533079	0.46784660	0.48358572	-0.04335042	0.04103387	0.00131417	0.03211882	0.00963480	-0.00394467	-0.06400735	-0.01238423	-0.01454880	-0.01578624
0.25814925	0.32129491	0.53410727	0.40529594	0.50094202	0.50051115	0.33793094	0.46034996	0.50222074	0.44134707	-0.05090498	0.00438569	-0.00932128	-0.01861210	-0.03335680	0.00185035	-0.02834830	-0.03618602	-0.04795282	0.02198888
0.37161773	0.30774193	0.50119012	0.44207108	0.41799562	0.48993358	0.36902164	0.47367710	0.45916454	0.42058138	0.01984005	0.03749767	-0.02032046	-0.03441956	0.03745935	-0.04787184	0.03447641	-0.01451464	-0.08158335	0.04857192
0.30863268	0.28265785	0.48760311	0.51614997	0.42951323	0.41793784	0.41845966	0.50080345	0.44580737	0.44516029	-0.00587625	0.02000027	-0.04764768	-0.05376661	0.03598391	0.03548541	-0.04363476	-0.00908212	-0.03818576	-0.02473346
0.29098363	0.20991120	0.50683086	0.43556639	0.57688668	0.45619240	0.43533770	0.57100642	0.48834675	0.34558939	0.03111219	-0.00308531	-0.01349856	0.02453931	0.05084426	0.02030848	-0.01236662	-0.02260517	0.01775365	-0.02801101
0.32986444	0.31815077	0.54713367	0.49156349	0.45107761	0.50458259	0.35528954	0.42001938	0.43700288	0.45819286	-0.03397277	0.00824186	-0.00308998	-0.00718038	0.00808428	0.04139850	0.05250021	-0.00505037	-0.01126151	0.02913483
0.23991212	0.36371865	0.44085033	0.47742793	0.50319811	0.47007278	0.37481107	0.50440941	0.49070509	0.38755299	-0.01813818	-0.03794592	-0.01034692	0.00375823	-0.00079913	-0.01200415	0.02120362	0.02143714	0.00002809	-0.02351118
0.28428162	0.25317712	0.57256746	0.34320499	0.39885796	0.52592874	0.36614097	0.45357597	0.50654358	0.43567070	-0.04138425	-0.01177757	-0.01825604	-0.04387134	-0.00796168	-0.00919254	0.00051055	-0.00584914	0.00868332	-0.01119959
0.28863573	0.28644171	0.46798100	0.48682793	0.37333744	0.41756785	0.41939445	0.45944235	0.50766535	0.44066558	0.05100543	-0.02863274	0.05443066	0.01537733	-0.01110551	-0.02999243	-0.00597950	-0.02638509	0.05142063	0.04915933
0.25197972	0.25954402	0.46337552	0.45861995	0.37455144	0.51333375	0.42045495	0.41758703	0.45617687	0.44926580	-0.02632476	0.01013794	0.02928408	0.00861646	-0.06302371	-0.00374959	0.01884835	0.04149211	-0.06710434	0.06405447
0.28788243	0.26110015	0.43005932	0.46837787	0.40757805	0.48394448	0.36405197	0.48447471	0.40737680	0.44071883	0.00475851	-0.04281463	-0.03854739	0.02896754	-0.03567509	0.01262876	0.00444020	-0.00075465	0.02424879	-0.02891680
0.26531418	0.26863883	0.54758578	0.44794158	0.43655432	0.46834774	0.43250141	0.46234147	0.43292705	0.44593627	-0.01082308	-0.00853998	-0.06424841	-0.03724570	0.02017766	0.03333025	-0.02995398	-0.02918498	0.07174207	-0.01695968
0.20522785	0.21579911	0.40979677	0.48321493	0.35839275	0.44241377	0.40174269	0.44064571	0.45795698	0.41594786	0.05165558	-0.02490724	0.01464482	0.08784675	-0.00231158	0.03231425	0.01268333	0.05280899	-0.01321052	-0.02911778
0.31756739	0.24210916	0.39615700	0.46801083	0.36109637	0.43053535	0.36192021	0.38006089	0.39822517	0.36176309	0.04287061	-0.03707704	0.01490061	0.01456854	-0.01684469	0.01194539	0.01053022	0.00423641	0.03706792	0.01889043
0.21385511	0.24458531	0.45266908	0.41631028	0.40415621	0.44652945	0.42308293	0.44679978	0.46566230	0.42197640	0.04921134	0.00059450	-0.01002440	-0.01470548	0.05954928	0.01477831	-0.03494948	-0.05339835	-0.01695324	-0.03684812
0.34177630	0.31087843	0.44415104	0.45132707	0.44596098	0.47668069	0.34208148	0.37476798	0.51333506	0.40437264	-0.02956073	0.00810896	0.01853394	-0.04815514	-0.02693357	-0.01043395	-0.00900122	-0.02168207	-0.02999894	-0.01938635
0.32172064	0.21634474	0.43017601	0.41746703	0.44520035	0.40982070	0.38490913	0.46923674	0.43328718	0.47508798	0.00251063	0.00292941	-0.02138845	-0.01505911	0.03919162	0.01124877	0.02753597	-0.03663937	-0.00693482	0.04492243
0.23745057	0.27313908	0.44927191	0.46264720	0.40086818	0.39360570	0.35539053	0.46142655	0.46892331	0.40849857	-0.00285892	-0.03509313	-0.01513956	0.01178782	0.00129117	0.02043617	0.02950619	0.02251047	0.00209709	-0.06270592
0.30542708	0.23166867	0.46292231	0.46460202	0.44300268	0.44335769	0.36647344	0.52472159	0.48933966	0.41718554	-0.03861812	0.00198669	-0.01286488	0.06477784	-0.05817490	0.00650752	-0.00053704	0.00131006	-0.00011616	0.06479715
0.35181971	0.33411368	0.47099272	0.44378074	0.42580784	0.45451562	0.43475497	0.40183405	0.39674009	0.44277163	-0.03435555	0.03503979	-0.07290802	-0.00460915	-0.03802975	0.02379456	0.04391602	-0.04522186	-0.00532543	0.00960245
0.28453268	0.25920988	0.51459254	0.35262169	0.48170721	0.44711341	0.38129038	0.41707719	0.45641783	0.39524671	0.00888502	-0.00702160	-0.03171959	-0.06913653	0.02572287	0.04529424	0.03398086	-0.00185792	-0.01119247	-0.00730982
0.30538422	0.19169487	0.40213410	0.39929707	0.43647830	0.43963946	0.36487948	0.42199095	0.45709917	0.42906584	-0.00621568	0.03414143	-0.01780518	0.02190603	0.03016466	-0.04710323	-0.05266808	-0.01967630	0.01686447	0.01875033
0.33220574	0.23566938	0.48067781	0.33012066	0.42320606	0.47825978	0.38181060	0.46678633	0.40296816	0.41838071	0.06069643	0.01186130	-0.04119350	0.03173883	-0.00275053	0.01632216	-0.02492678	-0.01072692	-0.04299787	-0.01417286
0.36993777	0.19543852	0.42552416	0.43764779	0.44702601	0.42732377	0.36373595	0.40771599	0.46343261	0.38711953	-0.05047672	-0.00897361	-0.01453504	-0.01637057	0.01828798	-0.00239089	0.00902040	-0.01139182	-0.02072561	0.01691878
0.29180960	0.29387649	0.50031369	0.33663520	0.43572400	0.50647802	0.29546444	0.47060024	0.42828681	0.40882926	-0.06416126	0.00219533	-0.00808456	-0.05258099	0.01985717	-0.00554679	-0.01652633	-0.01867093	0.02582396	0.03463820
0.18382954	0.19977995	0.38111748	0.36133240	0.41559245	0.43348780	0.36915325	0.43682184	0.43821347	0.41654439	0.03046621	-0.01871131	-0.01889111	-0.01761617	0.02538015	-0.00188714	0.00900600	0.03811710	0.03835297	-0.03470037
0.21265382	0.27002240	0.40729833	0.35589985	0.35704879	0.43515237	0.40075070	0.48178936	0.45391186	0.41560868	-0.02873795	-0.01201615	0.02783130	0.07305118	-0.02498542	0.03312366	-0.01714508	0.03052512	0.06709774	0.00761445
0.25373030	0.20966948	0.41585239	0.44696424	0.36362889	0.45104364	0.33138855	0.39208968	0.41646118	0.48023161	-0.02801010	-0.00841503	-0.02514642	-0.02553734	-0.02268491	0.05878645	0.01426788	0.04471409	0.01648184	-0.01560225
0.26977033	0.15396723	0.41739426	0.42121493	0.41892231	0.37320612	0.28372940	0.43014203	0.39415972	0.43177840	-0.03944703	0.00972632	-0.02563128	0.01494843	-0.01551554	0.06078987	0.01455154	-0.03879278	0.01845854	0.00837857
0.25395698	0.27075458	0.44117398	0.31999715	0.47088193	0.47598569	0.40117569	0.45906107	0.39327522	0.39286436	0.01050881	0.00282348	-0.00209285	0.04405083	-0.05422662	0.01923537	0.00139529	0.01529352	0.02037886	-0.01791400
0.20559901	0.22260230	0.40648296	0.35996283	0.27428187	0.37527611	0.38130651	0.39756531	0.45546116	0.45966297	0.04411862	-0.02540235	0.07065634	-0.01225158	0.00829225	0.01254428	-0.01361226	0.01018584	0.01040840	0.00583208
0.20952679	0.27053575	0.40598708	0.39719067	0.35777065	0.40959694	0.32707113	0.40460334	0.43012346	0.38933853	0.01259875	0.00775952	0.02876769	0.06408542	0.01911372	-0.03294370	0.02909843	-0.01675151	-0.02384412	-0.01771900
0.19736872	0.34350313	0.41733560	0.34567882	0.33129862	0.39478152	0.40587521	0.41749667	0.43662335	0.45143791	-0.02135297	0.00406228	0.07990453	-0.05093392	-0.00261062	-0.01408823	0.00705685	0.02612781	0.03246242	-0.00317254
0.27504182	0.24483396	0.35226414	0.37971635	0.37561464	0.45147467	0.33415588	0.43613414	0.37874585	0.35737681	-0.02245210	-0.05024887	-0.00944933	-0.01823528	-0.04181895	-0.01612045	0.05264083	0.05841836	-0.03149594	-0.03818368
0.25816050	0.16848743	0.32844579	0.36249807	0.41306163	0.46138226	0.28264474	0.46161865	0.41973272	0.41322849	0.02471109	0.01655711	-0.03526515	-0.02848689	0.02420868	0.09436884	-0.02123071	-0.01684368	0.01228194	-0.03104115
0.25962514	0.28202335	0.39131007	0.38116582	0.38005706	0.42108113	0.29360666	0.42823053	0.43025217	0.37307473	-0.04304185	0.00886344	-0.01546639	-0.01143527	0.04849238	0.03230405	-0.03384102	-0.01403407	0.04983443	0.02096854
0.31310677	0.25669074	0.44887249	0.36082069	0.32621129	0.43838281	0.22353299	0.37377960	0.43438509	0.43155888	-0.05245492	-0.00713701	0.00656740	0.11289480	0.03247723	0.02441037	0.03298081	0.01173105	-0.02166023	-0.01042694
0.33821100	0.24706808	0.45254086	0.37284973	0.33739974	0.43527295	0.36005055	0.34846443	0.38779402	0.37380360	-0.03392970	0.03405780	-0.00106506	0.01749463	-0.04899520	-0.01763948	-0.05053806	0.00952391	-0.06171883	-0.00774281
0.22979168	0.21138951	0.42936843	0.35667059	0.33277388	0.42994631	0.32104686	0.44005680	0.37539183	0.43065850	0.03349494	-0.04035632	0.00569233	-0.00078831	0.04006335	0.01168623	-0.01670385	-0.02123122	0.00241128	-0.02726798
0.27228212	0.28965860	0.37953036	0.36526765	0.45424956	0.38736440	0.33133218	0.35487580	0.44264129	0.31386539	-0.04165977	0.00883901	0.03514468	-0.00492258	-0.02488637	0.02507415	0.04183211	-0.01868806	-0.00352642	-0.01743348
0.17738505	0.15021716	0.41132250	0.36365671	0.39344363	0.46883141	0.27791288	0.42025384	0.40351459	0.32549863	0.03323428	-0.00243480	0.00783055	0.00242115	0.00474189	-0.02551680	0.06856775	0.01739192	0.01162160	-0.00817877
0.25285021	0.24786848	0.37056490	0.43109179	0.38951351	0.32953058	0.30719004	0.35829476	0.42234622	0.31893552	0.00357621	0.02804767	0.00078606	-0.00287397	-0.00028045	0.03444642	0.04603473	0.04303128	0.03449509	-0.00167621
0.28725627	0.20904742	0.45733545	0.38427321	0.35242532	0.36932181	0.29658042	0.38053916	0.45059021	0.42507156	-0.02631050	0.00591675	-0.08302607	-0.04596318	0.03189412	-0.00257447	-0.03788563	-0.03902645	-0.02877577	-0.04166878
0.35684320	0.23961745	0.39171923	0.33774017	0.43507575	0.35985713	0.28296496	0.37452115	0.43824782	0.38133659	0.02142847	-0.02660337	0.05228418	-0.04912345	-0.03192462	0.06483918	-0.01057447	-0.02848250	-0.04235156	-0.01960211
0.21911003	0.24782827	0.35730481	0.28460210	0.29279559	0.34913968	0.38449346	0.41964842	0.45867408	0.37288137	-0.01027307	-0.03982731	-0.05177619	0.01690973	-0.02340763	0.03093445	-0.00084006	0.01286968	0.00616007	-0.06418645
0.27312086	0.22858408	0.35356277	0.43051567	0.36051865	0.34138640	0.32809854	0.32405440	0.33644748	0.33716227	-0.02327821	0.02486571	-0.03881390	0.05454489	-0.02513215	0.05117548	-0.03740956	-0.00329570	-0.02319707	0.04528710
0.27211707	0.21679916	0.37444708	0.42254768	0.44178876	0.43732034	0.36238471	0.36807487	0.37429315	0.38652097	0.05861216	0.00282466	-0.03131480	-0.09680183	0.03404209	-0.02334322	-0.01417785	-0.04588997	0.01755382	0.00632404
0.24578561	0.19004330	0.35402577	0.36867693	0.50393702	0.38903876	0.32066860	0.34569640	0.37723568	0.32123434	-0.01286494	0.02587132	0.00449182	-0.00987431	0.00230903	-0.00031607	-0.00496681	-0.03334100	0.00375214	0.03091487
0.27267736	0.27849561	0.37564285	0.30449520	0.43650179	0.33249549	0.40257625	0.37595681	0.37222743	0.42286766	0.02229228	-0.00310612	0.02923887	-0.01478758	-0.02432366	0.01039116	0.01925236	-0.02565953	-0.00922559	-0.02661645
0.21409771	0.22276451	0.40019153	0.29973491	0.35254483	0.40382530	0.32218400	0.38433210	0.42171964	0.38672482	0.00125083	0.02783574	-0.00742768	0.01240545	0.02706827	0.03030507	-0.01448954	0.00942642	-0.01383907	-0.03789428
0.26840230	0.31561270	0.41646836	0.36549897	0.36611776	0.39626835	0.35724417	0.40910161	0.44632777	0.30316679	0.04191834	-0.04561819	-0.01006057	0.00213924	-0.00244309	0.02113774	0.04249822	0.02398707	-0.00896369	-0.01817423
0.24620143	0.27402634	0.40661214	0.42907431	0.39317165	0.40313083	0.36451413	0.34686429	0.41924947	0.42801407	0.01933322	0.00889480	-0.01109393	0.00209639	-0.00174092	0.00300885	-0.02996734	0.02021580	0.00450303	-0.00685980
0.27223242	0.24951991	0.40780432	0.34286199	0.33567757	0.42071260	0.25729663	0.38007875	0.30669925	0.43513953	-0.03371998	-0.00548446	0.00488488	0.00640184	-0.04197774	-0.02021330	0.03193895	-0.07448780	-0.01728410	0.05616666
0.20935455	0.16776062	0.31574809	0.37670036	0.34228942	0.43671114	0.29108235	0.38173328	0.44307358	0.38039738	-0.01793231	0.01301927	0.04204369	-0.03979425	0.03135798	0.04459291	-0.01610901	-0.01644595	-0.02770064	-0.03681362
0.32356955	0.21669689	0.38801325	0.31914402	0.42759775	0.34471035	0.31100274	0.41494544	0.42134708	0.36396341	-0.07815809	-0.00309173	0.02629642	-0.01578146	0.01462678	0.00941930	0.02124944	0.02400304	-0.00093778	0.05870842
0.18748455	0.19920809	0.39124285	0.31953315	0.39536496	0.38959690	0.27903069	0.33857364	0.37394562	0.43461666	-0.02966104	0.04346271	0.02077436	-0.00561945	0.02489292	-0.04080385	-0.04167234	-0.01388543	0.00722455	0.02495682
0.29284654	0.28385020	0.34496592	0.38336182	0.30594643	0.37853912	0.30192208	0.40627424	0.33234113	0.33126015	0.00323866	-0.00162981	-0.02043686	0.03522938	0.02490939	-0.02076664	-0.01559034	-0.02949475	0.00345901	-0.01442767
0.21188362	0.15050908	0.35538451	0.35861072	0.27819380	0.30859350	0.29619216	0.31551907	0.36696966	0.41612347	0.01848550	-0.04165681	0.02355600	-0.00418798	0.00543492	-0.01839082	0.00957617	-0.04395914	0.02951745	-0.04574020
