# Supplementary material for: Towards deep learning with segregated dendrites
Source: eLife. 2017 Dec 5;6:e22901. doi: 10.7554/eLife.22901 (PMC5716677; doi:10.7554/eLife.22901)
Supplement: Figure 5—source data 1. — The first two columns of the data file contain the hidden layer loss (L0) and output layer loss (L1) of a one hidden layer network in response to all ‘2’ images in the MNIST test set after one epoch of training. The last two columns contain the same data, except that the data in the third column (Shuffled data L0) was generated by randomly shuffling the hidden layer activity vectors. Fig_5C.csv. The first 10 columns of the data file contain the mean Pearson correlation coefficient between the hidden layer loss (L0) and output layer loss (L1) of the one hidden layer network in response to each category of handwritten digits across training. Each row represents one epoch of training. The last 10 columns contain the mean Pearson correlation coefficients between the shuffled hidden layer loss and the output layer loss for each category, across training. Fig_5S1A.csv. This data file contains the maximum eigenvalue of (I-Jβ¯⁢Jγ¯)T⁢(I-Jβ¯⁢Jγ¯) over 60,000 training examples for a one hidden layer network, where Jβ¯ and Jγ¯ are the mean feedforward and feedback Jacobian matrices for the last 100 training examples. [file elife-22901-fig5-data1.zip › Fig_5S1A.csv]

Maximum eigenvalue
1.38750602
1.46981938
1.44802407
1.45763977
1.43458491
1.42265638
1.40457499
1.39674520
1.37619290
1.36425274
1.34903806
1.34339853
1.33523438
1.32794272
1.31606366
1.30807082
1.30267307
1.30367091
1.30519657
1.31132054
1.31082022
1.31449639
1.30929255
1.30161729
1.29357339
1.29008947
1.28768832
1.28385333
1.27806368
1.27667192
1.27214143
1.27019959
1.26697982
1.26219823
1.25898501
1.25522899
1.25259961
1.25057937
1.24769484
1.24649126
1.24646571
1.24668027
1.24699934
1.24618222
1.24671755
1.24572801
1.24565609
1.24587900
1.24438249
1.24307751
1.24293531
1.24176766
1.23981084
1.23822715
1.23660461
1.23469362
1.23277518
1.23183292
1.22975574
1.22742012
1.22695414
1.22630398
1.22620441
1.22550882
1.22474654
1.22448920
1.22463486
1.22307295
1.22132437
1.21995538
1.21912437
1.21821501
1.21731698
1.21754287
1.21634517
1.21568810
1.21543055
1.21486491
1.21411563
1.21266646
1.21102639
1.21002803
1.20863132
1.20765322
1.20649487
1.20519481
1.20395427
1.20295913
1.20193587
1.20112987
1.20033112
1.19960168
1.19884782
1.19792526
1.19728820
1.19624209
1.19515758
1.19460929
1.19384239
1.19389205
1.19298100
1.19009174
1.18696638
1.18417371
1.17983268
1.17720633
1.17488624
1.17332442
1.17217112
1.17180697
1.17116726
1.17149519
1.17095097
1.17002963
1.17065731
1.17016678
1.16972981
1.16875372
1.16750864
1.16505364
1.16401635
1.16232803
1.16129444
1.16161966
1.16130310
1.16047077
1.15950903
1.15841488
1.15804274
1.15750699
1.15743853
1.15689356
1.15573713
1.15521940
1.15574270
1.15569681
1.15464374
1.15306149
1.15371811
1.15334401
1.15229677
1.15108880
1.14966140
1.14952134
1.14859828
1.14837427
1.14820454
1.14717061
1.14692679
1.14685668
1.14602870
1.14539801
1.14533593
1.14573262
1.14624850
1.14683029
1.14712753
1.14712138
1.14709796
1.14781588
1.14717934
1.14698569
1.14602182
1.14523748
1.14504978
1.14505394
1.14492332
1.14510276
1.14614986
1.14664442
1.14686431
1.14689334
1.14705084
1.14697570
1.14720150
1.14750193
1.14704461
1.14758911
1.14907165
1.14959277
1.15092661
1.15340819
1.15517718
1.15566388
1.15783416
1.15851727
1.16041586
1.16102352
1.16214794
1.16253837
1.16290711
1.16339523
1.16403388
1.16398614
1.16487725
1.16566826
1.16623456
1.16707116
1.16807451
1.16835608
1.16910810
1.16952980
1.17007429
1.17064876
1.17130309
1.17104711
1.17167949
1.17217416
1.17233054
1.17211982
1.17285900
1.17291117
1.17372098
1.17369856
1.17372202
1.17544775
1.17629900
1.17687149
1.17800703
1.17974347
1.18124414
1.18212775
1.18255375
1.18291601
1.18335004
1.18386578
1.18467885
1.18555740
1.18569813
1.18620259
1.18724058
1.18778316
1.18853893
1.18942486
1.18846754
1.18925626
1.18957720
1.19075724
1.19099646
1.19140643
1.19110273
1.19175826
1.19239847
1.19284206
1.19288183
1.19349493
1.19275221
1.19256695
1.19239908
1.19214278
1.19256803
1.19242262
1.19223368
1.19334099
1.19238556
1.19227185
1.19255610
1.19282643
1.19331501
1.19465055
1.19573768
1.19614455
1.19674355
1.19739953
1.19809086
1.19911884
1.19938231
1.19909557
1.19800697
1.19621980
1.19549641
1.19614265
1.19685161
1.19627580
1.19550522
1.19449125
1.19390385
1.19411719
1.19202096
1.19184986
1.19108038
1.18927852
1.18822629
1.18764029
1.18561947
1.18507817
1.18322652
1.18349767
1.18209759
1.18197235
1.18142282
1.18027369
1.17956981
1.17947069
1.17815523
1.17742688
1.17733545
1.17632596
1.17517947
1.17465627
1.17401451
1.17413712
1.17367166
1.17353313
1.17435255
1.17448909
1.17479640
1.17516646
1.17608655
1.17648194
1.17662968
1.17669270
1.17617588
1.17697286
1.17684881
1.17557620
1.17552534
1.17627385
1.17502288
1.17553292
1.17463312
1.17458964
1.17610177
1.17689449
1.17656723
1.17740910
1.17721254
1.17695768
1.17694566
1.17660132
1.17578879
1.17557357
1.17512512
1.17522155
1.17571930
1.17489599
1.17506282
1.17405047
1.17280837
1.17201342
1.17196096
1.17117672
1.17101745
1.17067057
1.17065063
1.17062472
1.17107151
1.17092443
1.17069400
1.17072932
1.17058913
1.17067375
1.17020403
1.16850410
1.16834865
1.16843415
1.16808784
1.16839374
1.16831900
1.16647902
1.16597833
1.16524868
1.16528937
1.16513940
1.16409923
1.16316206
1.16255571
1.16356442
1.16337176
1.16472198
1.16535280
1.16541561
1.16607037
1.16550646
1.16589671
1.16758848
1.16777401
1.16715789
1.16753167
1.16691232
1.16700035
1.16720722
1.16706187
1.16776630
1.16804210
1.16851495
1.16880212
1.16910654
1.16904793
1.16855142
1.16873603
1.16905852
1.16906292
1.16984181
1.16964573
1.17021431
1.17026113
1.17082731
1.17037727
1.17046142
1.17123319
1.17091870
1.17104826
1.17130180
1.17138712
1.17142179
1.17075542
1.17014417
1.17051951
1.17065341
1.17007113
1.17045354
1.17250711
1.17336842
1.17577846
1.17708086
1.17826671
1.17941890
1.18164999
1.18283686
1.18243828
1.18304207
1.18154584
1.18097134
1.18171719
1.18237686
1.18245801
1.18282368
1.18348077
1.18358460
1.18278679
1.18193846
1.18186142
1.18080417
1.18051395
1.18055155
1.18075132
1.18058572
1.18139119
1.18143252
1.18126780
1.18084160
1.18046537
1.17966907
1.17945736
1.17994450
1.18067587
1.18126478
1.18270590
1.18335101
1.18471407
1.18634123
1.18733305
1.18931176
1.19090213
1.19136586
1.19231688
1.19210699
1.19221189
1.19385404
1.19462569
1.19522842
1.19577971
1.19621997
1.19648340
1.19668571
1.19776625
1.19688666
1.19823619
1.19748612
1.19738020
1.19714423
1.19568528
1.19543459
1.19576575
1.19460667
1.19552258
1.19577492
1.19598529
1.19700218
1.19673984
1.19659390
1.19651174
1.19609037
1.19616895
1.19550719
1.19580340
1.19471623
1.19474921
1.19529382
1.19594024
1.19742025
1.19920784
1.20028362
1.20250346
1.20228661
1.20313463
1.20331814
1.20418850
1.20419122
1.20387255
1.20424728
1.20478161
1.20455262
1.20465089
1.20498257
1.20548580
1.20617877
1.20578560
1.20554383
1.20537488
1.20422547
1.20214997
1.20108078
1.19908959
1.19957270
1.19785132
1.19682082
1.19467424
1.19266273
1.19427944
1.19370884
1.19469549
1.19531699
1.19553710
1.19451651
1.19520596
1.19512897
1.19497271
1.19532333
1.19620974
1.19607622
1.19682902
1.19773972
1.19850197
1.19900897
1.19938592
1.19949938
1.19993090
1.20186259
1.20266216
1.20264738
1.20268205
1.20273555
1.20222598
1.20212180
1.20093531
1.20039562
1.19954629
1.19952438
1.19804856
1.19750088
1.19755833
1.19625973
1.19729592
1.19802625
1.19874945
1.20129776
1.20391628
1.20432337
1.20485248
1.20553918
1.20516037
1.20605805
1.20670774
1.20859879
1.20793961
1.20759640
1.20668153
1.20611917
1.20585746
1.20549645
1.20689311
1.20731725
1.20788991
1.20839930
1.20766663
1.20750272
1.20784633
1.20756720
1.20890256
1.20837249
1.20774225
1.20804314
1.20754238
1.20804834
1.20801048
1.20907562
1.20915186
1.20865395
1.20853189
1.20706807
1.20622156
1.20511525
1.20397586
1.20543181
1.20494456
1.20471512
1.20478368
1.20587644
1.20630420
1.20626401
1.20575402
1.20591911
1.20635679
1.20744181
1.20877319
1.20963530
1.21025745
1.21007073
1.20971060
1.21079415
1.21260177
1.21357465
1.21398597
1.21219550
1.21275824
1.21257833
1.21372835
1.21375411
1.21190540
1.21097396
1.21035100
1.20997905
1.20935105
1.20908080
1.20763892
1.20724045
1.20680119
1.20670308
1.20659411
1.20734400
1.20714223
1.20662374
1.20641096
1.20633604
1.20492099
1.20419566
1.20307792
1.20144918
1.20027352
1.20045367
1.19998861
1.19932175
1.19888951
1.19759324
1.19776912
1.19771862
1.19820384
1.19850872
1.19893174
1.19906356
1.19841964
1.19867530
1.19726553
1.19680145
1.19580642
1.19331681
1.19102333
1.18962150
1.18902782
1.18974599
1.18976844
1.18914361
1.18868215
1.18685294
1.18646138
1.18685745
1.18733860
1.18908240
1.19012043
1.19134312
1.19097203
1.19109324
1.19076396
1.19116057
1.19174256
1.19230948
1.19217194
1.19227251
1.19220070
1.19235640
1.19266132
1.19231172
1.19309619
1.19353253
1.19421837
1.19499022
1.19635315
1.19694886
1.19681259
1.19813734
1.19865485
1.20118598
1.20217311
1.20203841
1.20347884
1.20427057
1.20432182
1.20506765
1.20370563
1.20371594
1.20422997
1.20407369
1.20396650
1.20204848
1.20063851
1.19999444
1.19909591
1.19945729
1.20048786
1.19980509
1.19868868
1.19806591
1.19807016
1.19810959
1.19767644
1.19706786
1.19586754
1.19560205
1.19652396
1.19840292
1.19872250
1.19843077
1.19928467
1.19965450
1.19988765
1.20077053
1.20142202
1.20165819
1.20191727
1.20226278
1.20246743
1.20227590
1.20250319
1.20249812
1.20517115
1.20642398
1.20601862
1.20602511
1.20696897
1.20701506
1.20653663
1.20684871
1.20763896
1.20778675
1.20801359
1.20785164
1.20772541
1.20737035
1.20687261
1.20587564
1.20532439
1.20499414
1.20450910
1.20347416
1.20281509
1.20310145
1.20269896
1.20298104
1.20231725
1.20168611
1.20174042
1.20131318
1.20151186
1.20208989
1.20186717
1.20196466
1.20154145
1.20085637
1.20087390
1.19970757
1.19904770
1.19847505
1.19778587
1.19682176
1.19660688
1.19639923
1.19586251
1.19616894
1.19565468
1.19641992
1.19630905
1.19677475
1.19714014
1.19767318
1.19750220
1.19668026
1.19639592
1.19645615
1.19712710
1.19617242
1.19508239
1.19255188
1.19250428
1.19183421
1.19050267
1.19012251
1.18959396
1.18830621
1.18882003
1.18804423
1.18784379
1.18736152
1.18730938
1.18805425
1.18800462
1.18812554
1.18933504
1.18911196
1.18809405
1.18793185
1.18771262
1.18801047
1.18803012
1.18855980
1.18859062
1.18901143
1.18966064
1.19056604
1.19022515
1.18927058
1.18926154
1.18974988
1.18922814
1.18902093
1.18984289
1.18958578
1.18973689
1.18961972
1.18968840
1.18886187
1.18847862
1.18873511
1.18875661
1.19025192
1.18859912
1.18849180
1.18816288
1.18818759
1.18757082
1.18762728
1.18800620
1.18803388
1.18729204
1.18760167
1.18754841
1.18712877
1.18640244
1.18572730
1.18650602
1.18624982
1.18640668
1.18595138
1.18582191
1.18621891
1.18594310
1.18538904
1.18526203
1.18474339
1.18508464
1.18485884
1.18477694
1.18451819
1.18463357
1.18411255
1.18464975
1.18497081
1.18574791
1.18473093
1.18425381
1.18441318
1.18422074
1.18434442
1.18489160
1.18526428
1.18460903
1.18442045
1.18445420
1.18348322
1.18336231
1.18313338
1.18343674
1.18412852
1.18384874
1.18310116
1.18238254
1.18294268
1.18315377
1.18383867
1.18394719
1.18387808
1.18394603
1.18386009
1.18324517
1.18293791
1.18237424
1.18197074
1.18180442
1.18221320
1.18202009
1.18273345
1.18273060
1.18277417
1.18278407
1.18271331
1.18304353
1.18245511
1.18179805
1.18183326
1.18220375
1.18178983
1.18169858
1.18118613
1.18032731
1.17990629
1.17965657
1.17978995
1.17935417
1.17860136
1.17777380
1.17736044
1.17693379
1.17700850
1.17698358
1.17757046
1.17730214
1.17803902
1.17824104
1.17801049
1.17913453
1.17930662
1.17985341
1.17962210
1.17986439
1.17865934
1.17962000
1.18096315
1.18138139
1.18146368
1.18243975
1.18292637
1.18407861
1.18478890
1.18567277
1.18560080
1.18650923
1.18653578
1.18659537
1.18705549
1.18682856
1.18632466
1.18625753
1.18643661
1.18743794
1.18780238
1.18911698
1.18903578
1.18926786
1.19008601
1.19020137
1.18990038
1.18991290
1.19113586
1.19044003
1.19007490
1.18979914
1.18928417
1.18818648
1.18802904
1.18778471
1.18772804
1.18806449
1.18867504
1.18862702
1.18828193
1.18889252
1.18940317
1.18953840
1.19034677
1.19053720
1.19077050
1.19032069
1.18948429
1.19068444
1.19242547
1.19243634
1.19278579
1.19202685
1.19180667
1.19098885
1.19128235
1.19219776
1.19329082
1.19269178
1.19359315
1.19445233
1.19470808
1.19570907
1.19590342
1.19591901
1.19580898
1.19563474
1.19639355
1.19599045
1.19585364
1.19533576
1.19704677
1.19837865
1.19886377
1.19895249
1.19982826
1.19969676
1.20070220
1.20163239
1.20237536
1.20277414
1.20196986
1.20150824
1.20156137
1.20254830
1.20360099
1.20423875
1.20489965
1.20593403
1.20546427
1.20508336
1.20416280
1.20399089
1.20354867
1.20268922
1.20363369
1.20265203
1.20363280
1.20411687
1.20632166
1.20669676
1.20612503
1.20606516
1.20632919
1.20564792
1.20605072
1.20460250
1.20421975
1.20399663
1.20405103
1.20316671
1.20420365
1.20492048
1.20542380
1.20647886
1.20697013
1.20737595
1.20725671
1.20670946
1.20540339
1.20473225
1.20467737
1.20413276
1.20352750
1.20310709
1.20311739
1.20364310
1.20224374
1.20261953
1.20385683
1.20368840
1.20393092
1.20385560
1.20413331
1.20365821
1.20285838
1.20238895
1.20166291
1.20106574
1.20129351
1.20062995
1.20005146
1.19978555
1.19921948
1.19932507
1.19866827
1.19851366
1.19862119
1.19760858
1.19723106
1.19837606
1.19799657
1.19769808
1.19691898
1.19700463
1.19675321
1.19567993
1.19491906
1.19508050
1.19425454
1.19380926
1.19410707
1.19419855
1.19412846
1.19461189
1.19444891
1.19460228
1.19394019
1.19417274
1.19375636
1.19500455
1.19323103
1.19267818
1.19190129
1.19217342
1.19189500
1.19220044
1.19181705
1.19180335
1.19138978
1.19163610
1.19293403
1.19311073
1.19343625
1.19378967
1.19329666
1.19262849
1.19147135
1.19084225
1.19114227
1.19098084
1.19112459
1.19091821
1.19191403
1.19179070
1.19108910
1.19176202
1.19164321
1.19231399
1.19098358
1.19011586
1.18889323
1.18926625
1.18874402
1.18865127
1.18864707
1.18858538
1.18847824
1.18900897
1.18868256
1.18996625
1.18918711
1.18893692
1.18840161
1.18753912
1.18761254
1.18852382
1.18865921
1.18830877
1.18937728
1.18890605
1.18857661
1.18883456
1.18834054
1.18826875
1.18836734
1.18757046
1.18763456
1.18717290
1.18605578
1.18596797
1.18526451
1.18554975
1.18536226
1.18585067
1.18587984
1.18571658
1.18563294
1.18606726
1.18550062
1.18514500
1.18524398
1.18568521
1.18569098
1.18532077
1.18556983
1.18554387
1.18504912
1.18477502
1.18392911
1.18301679
1.18246107
1.18223070
1.18212600
1.18185160
1.18243773
1.18257245
1.18258492
1.18382040
1.18475204
1.18508783
1.18446370
1.18385103
1.18315330
1.18202951
1.18150215
1.18159717
1.18160809
1.18187199
1.18171750
1.18073149
1.18068357
1.18001565
1.17972501
1.17919244
1.17843033
1.17798735
1.17665878
1.17565764
1.17551489
1.17454468
1.17302998
1.17299247
1.17217309
1.17138195
1.17106470
1.17104053
1.17016879
1.16936698
1.16819258
1.16783022
1.16698048
1.16615358
1.16561613
1.16572526
1.16555391
1.16529070
1.16446022
1.16344293
1.16308048
1.16219922
1.16174413
1.16127909
1.16147453
1.16159716
1.16076342
1.16103981
1.16075270
1.16085419
1.16177853
1.16021698
1.15987884
1.15915856
1.15880695
1.15873722
1.15837018
1.15738851
1.15764510
1.15838362
1.15765036
1.15767270
1.15807806
1.15825422
1.15854054
1.15824517
1.15737951
1.15723300
1.15736332
1.15763525
1.15778312
1.15819938
1.15870922
1.15857772
1.15853082
1.15851810
1.15885427
1.15946120
1.15949418
1.15938107
1.15966817
1.16020905
1.16033208
1.16076474
1.16133239
1.16173661
1.16183823
1.16226663
1.16251314
1.16340410
1.16340588
1.16380627
1.16532024
1.16589939
1.16669924
1.16686194
1.16579841
1.16602501
1.16621162
1.16500019
1.16441021
1.16437338
1.16523962
1.16552938
1.16555691
1.16582989
1.16650797
1.16636588
1.16743571
1.16707676
1.16725465
1.16807627
1.16864163
1.16884141
1.16879006
1.17013951
1.17084538
1.17149675
1.17237803
1.17246438
1.17318652
1.17400422
1.17446470
1.17514334
1.17641727
1.17643459
1.17717644
1.17726599
1.17777363
1.17830072
1.17916098
1.17988137
1.18051585
1.18164302
1.18215753
1.18228038
1.18244334
1.18259998
1.18306873
1.18377313
1.18340608
1.18376883
1.18416852
1.18445129
1.18426170
1.18466790
1.18577397
1.18637566
1.18689576
1.18751787
1.18716639
1.18718283
1.18764781
1.18750990
1.18716333
1.18608134
1.18606422
1.18595633
1.18557675
1.18515300
1.18577392
1.18584835
1.18600894
1.18654809
1.18696623
1.18741205
1.18831611
1.18866491
1.18877451
1.18875204
1.18860766
1.18771824
1.18769840
1.18764869
1.18733247
1.18693443
1.18759037
1.18752260
1.18807187
1.18827071
1.18869641
1.18858077
1.18793791
1.18692461
1.18679493
1.18661004
1.18628314
1.18614252
1.18655150
1.18571342
1.18575512
1.18730084
1.18707760
1.18780272
1.18721666
1.18694090
1.18741712
1.18755133
1.18771841
1.18802646
1.18842103
1.18901578
1.18840480
1.18838265
1.18857857
1.18983195
1.18916767
1.18967958
1.18863077
1.18921510
1.18876146
1.18789637
1.18792608
1.18781877
1.18836727
1.18700650
1.18835453
1.18848140
1.18832151
1.18973517
1.18936123
1.18928930
1.18902062
1.18953024
1.18955738
1.18981321
1.18922064
1.19032047
1.19111823
1.19196355
1.19253770
1.19175814
1.19179070
1.19103812
1.19072663
1.19081283
1.19080371
1.19212422
1.19346970
1.19343982
1.19484778
1.19495694
1.19527313
1.19523452
1.19612810
1.19652626
1.19542845
1.19457251
1.19459699
1.19334642
1.19357893
1.19400859
1.19430907
1.19522887
1.19601699
1.19672605
1.19759111
1.19775964
1.19839164
1.20007668
1.20024595
1.20092284
1.20151665
1.20136693
1.20276901
1.20344323
1.20391161
1.20458694
1.20507982
1.20530218
1.20566931
1.20708292
1.20826318
1.21024448
1.21120807
1.21190933
1.21196626
1.21199386
1.21206359
1.21261230
1.21267821
1.21389495
1.21539038
1.21608643
1.21525712
1.21536552
1.21548038
1.21531330
1.21522913
1.21559844
1.21579245
1.21436025
1.21328390
1.21285286
1.21287702
1.21324251
1.21310834
1.21266086
1.21230310
1.21192527
1.21116865
1.20947593
1.20862844
1.20814924
1.20735471
1.20613307
1.20601298
1.20508364
1.20502051
1.20356133
1.20393701
1.20362415
1.20293082
1.20223900
1.20148757
1.20096860
1.19926716
1.19802364
1.19719288
1.19613734
1.19525171
1.19414033
1.19420363
1.19273344
1.19170705
1.19148314
1.19072283
1.18917146
1.18882297
1.18711971
1.18603562
1.18560405
1.18497148
1.18488072
1.18450607
1.18413548
1.18350649
1.18122982
1.17899901
1.17739223
1.17589656
1.17518746
1.17411469
1.17375966
1.17231041
1.17152846
1.17133067
1.17061095
1.16969731
1.16925956
1.16898191
1.16895571
1.16829974
1.16770663
1.16663199
1.16675149
1.16587381
1.16593514
1.16529870
1.16406178
1.16368657
1.16349278
1.16306985
1.16324367
1.16232916
1.16178782
1.16230231
1.16347644
1.16422587
1.16496475
1.16531873
1.16527844
1.16441150
1.16308539
1.16253530
1.16266014
1.16217009
1.16266052
1.16306270
1.16239031
1.16213334
1.16077395
1.16032677
1.16051097
1.16106232
1.16085079
1.16118450
1.16149514
1.16155444
1.16108361
1.16062308
1.15980171
1.16006287
1.15891942
1.15831762
1.15862441
1.15902780
1.15956164
1.15939450
1.16014208
1.16090551
1.16205642
1.16366965
1.16326612
1.16330458
1.16276689
1.16311136
1.16412915
1.16441372
1.16659643
1.16598401
1.16588261
1.16600558
1.16700378
1.16671971
1.16727704
1.16760544
1.16663077
1.16657878
1.16593179
1.16609917
1.16608784
1.16611284
1.16624015
1.16629550
1.16662897
1.16680075
1.16715426
1.16738272
1.16765378
1.16714371
1.16819078
1.16816029
1.16764271
1.16789569
1.16751321
1.16753463
1.16814330
1.16863721
1.16863881
1.16904285
1.17004862
1.17132904
1.17219793
1.17413803
1.17476085
1.17582127
1.17626713
1.17696560
1.17801647
1.17839718
1.17848416
1.17876250
1.17927281
1.17979058
1.17957432
1.17991805
1.17974922
1.18036028
1.18021896
1.17993696
1.17926579
1.17908303
1.17864791
1.17844820
1.17872247
1.17790880
1.17650203
1.17648620
1.17570068
1.17614732
1.17608098
1.17581676
1.17656925
1.17695307
1.17741691
1.17833303
1.17806573
1.17806321
1.17809777
1.17872038
1.17915842
1.17887466
1.17939388
1.17997733
1.18069103
1.18101584
1.18174626
1.18236054
1.18349371
1.18429990
1.18494761
1.18553265
1.18686036
1.18799523
1.18837925
1.18841176
1.18774447
1.18847369
1.18793807
1.18762071
1.18795382
1.18737387
1.18762293
1.18777808
1.18815738
1.18832791
1.18736174
1.18696289
1.18545289
1.18601119
1.18691943
1.18708380
1.18681886
1.18787320
1.18789116
1.18752458
1.18826878
1.18883294
1.18963923
1.18917035
1.19015530
1.19058368
1.18989604
1.18951938
1.18873466
1.18880000
1.18855746
1.18782072
1.18785905
1.18842945
1.18762173
1.18743247
1.18818582
1.18748037
1.18693522
1.18721435
1.18807456
1.18832258
1.18882430
1.18909243
1.18879508
1.18775354
1.18726314
1.18574335
1.18545766
1.18432755
1.18465628
1.18393032
1.18323236
1.18271664
1.18225554
1.18210958
1.18145067
1.18130792
1.18051286
1.18022030
1.17987059
1.17950633
1.17927349
1.17931057
1.17933943
1.17989318
1.18010697
1.17974557
1.17951849
1.17901998
1.17919883
1.17901041
1.17951271
1.17948479
1.18016046
1.18009714
1.17887101
1.17832863
1.17737892
1.17694089
1.17633181
1.17614391
1.17629605
1.17542503
1.17599262
1.17591899
1.17639746
1.17630101
1.17623642
1.17734127
1.17796585
1.17745725
1.17677406
1.17636820
1.17636087
1.17582777
1.17552949
1.17451384
1.17388508
1.17339107
1.17335306
1.17251993
1.17324758
1.17348130
1.17300199
1.17273056
1.17287876
1.17372143
1.17410951
1.17439418
1.17512296
1.17575511
1.17640994
1.17681929
1.17686556
1.17648158
1.17557656
1.17474222
1.17522389
1.17543459
1.17517881
1.17476441
1.17388123
1.17423668
1.17357921
1.17278302
1.17379956
1.17391039
1.17441074
1.17441453
1.17509549
1.17569533
1.17647053
1.17632528
1.17571624
1.17546425
1.17550205
1.17557226
1.17651959
1.17655801
1.17540327
1.17513509
1.17504979
1.17470838
1.17524771
1.17576288
1.17562536
1.17568568
1.17600517
1.17618829
1.17616730
1.17692578
1.17742764
1.17730262
1.17761635
1.17824492
1.17931557
1.18044189
1.18100035
1.18160181
1.18300983
1.18318636
1.18367986
1.18412370
1.18475822
1.18496589
1.18602220
1.18664267
1.18705378
1.18761411
1.18850250
1.18866466
1.18889388
1.18913952
1.18802708
1.18833691
1.18893717
1.18916937
1.19075046
1.19083086
1.19102681
1.19101506
1.19162056
1.19317251
1.19298374
1.19296859
1.19299664
1.19333444
1.19346728
1.19148544
1.18978308
1.18907155
1.18871996
1.18795802
1.18698644
1.18693221
1.18714543
1.18709338
1.18691208
1.18688901
1.18667369
1.18682044
1.18669903
1.18610080
1.18576055
1.18519301
1.18538184
1.18554875
1.18642394
1.18537577
1.18573607
1.18542159
1.18448918
1.18383047
1.18346338
1.18339246
1.18436969
1.18502757
1.18461796
1.18520334
1.18560029
1.18663343
1.18766927
1.18765250
1.18959039
1.18947261
1.18903004
1.18916876
1.18970861
1.19016194
1.19000106
1.18900668
1.18767862
1.18828303
1.18888000
1.18961921
1.18924710
1.18967714
1.18962972
1.18939927
1.18955165
1.18971278
1.19039451
1.19011419
1.18956210
1.18992954
1.19021675
1.19039932
1.19022830
1.18991590
1.19009993
1.18958958
1.18969162
1.19041963
1.19070816
1.19052452
1.18976036
1.18941730
1.18978834
1.18980282
1.18901670
1.18998170
1.19029578
1.18985736
1.18963841
1.18987469
1.18845517
1.18764340
1.18719301
1.18662686
1.18512182
1.18419255
1.18315025
1.18271885
1.18274858
1.18261098
1.18226823
1.18203092
1.18082656
1.18049402
1.18131697
1.18073932
1.17983811
1.17912886
1.17882111
1.17884494
1.17773518
1.17710421
1.17688564
1.17792699
1.17883756
1.18103479
1.18234255
1.18360450
1.18581058
1.18663203
1.18663061
1.18726984
1.18721628
1.18785382
1.18856901
1.18977523
1.19091864
1.19085353
1.19099015
1.19143977
1.19151315
[truncated: 58,001 more rows]
