# Supplementary material for: Towards deep learning with segregated dendrites
Source: eLife. 2017 Dec 5;6:e22901. doi: 10.7554/eLife.22901 (PMC5716677; doi:10.7554/eLife.22901)
Supplement: Figure 6—source data 1. — This data file contains the test error (measured on 10,000 MNIST images not used for training) across 60 epochs of training, for a network with no hidden layers, a network with one hidden layer, and a network with two hidden layers. Fig_6B_final_errors.csv. This data file contains the results of repeated weight tests (n=20) after 60 epochs for each of the three networks described above. Fig_6C.csv. The first column of this data file contains the categories of 10,000 MNIST images presented to a two hidden layer network (after 60 epochs of training). The next three pairs of columns contain the x and y-coordinates of the t-SNE two-dimensional reduction of the activity patterns of the input layer, the first hidden layer, and the second hidden layer, respectively. Fig_6S1B_errors.csv. This data file contains the test error (measured on 10,000 MNIST images not used for training) across 60 epochs of training, for a one hidden layer network, with synchronized plateau potentials (Regular) and with stochastic plateau potentials. Fig_6S1B_final_errors.csv. This data file contains the results of repeated weight tests (n=20) after 60 epochs for each of the two networks described above. [file elife-22901-fig6-data1.zip]

Archive with 11 entries (10 files):
- Fig_6B_errors.csv
- __MACOSX/
- __MACOSX/._Fig_6B_errors.csv
- Fig_6B_final_errors.csv
- __MACOSX/._Fig_6B_final_errors.csv
- Fig_6C.csv
- __MACOSX/._Fig_6C.csv
- Fig_6S1B_errors.csv
- __MACOSX/._Fig_6S1B_errors.csv
- Fig_6S1B_final_errors.csv
- __MACOSX/._Fig_6S1B_final_errors.csv
