# Supplementary material for: Towards deep learning with segregated dendrites
Source: eLife. 2017 Dec 5;6:e22901. doi: 10.7554/eLife.22901 (PMC5716677; doi:10.7554/eLife.22901)
Supplement: Figure 6—source data 1. — This data file contains the test error (measured on 10,000 MNIST images not used for training) across 60 epochs of training, for a network with no hidden layers, a network with one hidden layer, and a network with two hidden layers. Fig_6B_final_errors.csv. This data file contains the results of repeated weight tests (n=20) after 60 epochs for each of the three networks described above. Fig_6C.csv. The first column of this data file contains the categories of 10,000 MNIST images presented to a two hidden layer network (after 60 epochs of training). The next three pairs of columns contain the x and y-coordinates of the t-SNE two-dimensional reduction of the activity patterns of the input layer, the first hidden layer, and the second hidden layer, respectively. Fig_6S1B_errors.csv. This data file contains the test error (measured on 10,000 MNIST images not used for training) across 60 epochs of training, for a one hidden layer network, with synchronized plateau potentials (Regular) and with stochastic plateau potentials. Fig_6S1B_final_errors.csv. This data file contains the results of repeated weight tests (n=20) after 60 epochs for each of the two networks described above. [file elife-22901-fig6-data1.zip › Fig_6B_errors.csv]

No hidden layers	1 hidden layer	2 hidden layers
88.09	90.43	90.25
10.27	13.47	9.67
9.64	11.53	7.59
9.52	10.25	7.26
9.11	9.63	6.13
8.9	8.49	6.11
9.75	8.36	5.74
8.76	9.74	5.62
8.9	7.79	5.38
8.59	7.56	5.24
9.93	7.33	5.11
8.63	7.03	4.75
8.98	6.86	4.95
8.63	6.73	4.69
9.24	6.52	4.81
9.16	6.4	4.66
8.74	5.96	4.29
8.77	5.94	4.37
8.73	6.05	4.21
8.65	5.71	4.34
8.84	6.09	4.3
8.44	5.69	4.38
8.82	5.9	3.9
8.64	5.62	4.05
8.39	5.02	4
8.47	5.21	4.08
9.05	5.1	3.95
8.63	5.05	4.26
8.54	4.94	3.9
8.43	5.17	3.8
8.7	5.12	3.72
8.41	4.96	3.75
8.63	4.98	3.71
8.73	5.11	3.99
8.41	4.82	3.54
9.01	4.59	3.85
8.39	4.52	3.74
8.21	4.67	3.73
8.24	4.66	3.38
9.02	4.95	3.6
8.18	4.42	3.75
8.47	4.62	3.59
8.4	4.8	3.43
9.3	4.76	3.52
8.44	4.56	3.54
8.09	4.3	3.45
8.5	4.1	3.48
8.68	4.4	3.42
8.54	4.23	3.45
8.6	4.61	3.38
8.24	4.31	3.26
8.22	4.21	3.28
8.33	4.21	3.36
8.32	4.18	3.18
8.22	4.04	3.26
8.47	4.09	3.27
8.29	4.3	3.24
8.16	3.83	3.29
8.24	4.21	3.03
8.35	4.13	3.32
8.19	4.13	3.6
