# Supplementary material for: Towards deep learning with segregated dendrites
Source: eLife. 2017 Dec 5;6:e22901. doi: 10.7554/eLife.22901 (PMC5716677; doi:10.7554/eLife.22901)
Supplement: Figure 6—source data 1. — This data file contains the test error (measured on 10,000 MNIST images not used for training) across 60 epochs of training, for a network with no hidden layers, a network with one hidden layer, and a network with two hidden layers. Fig_6B_final_errors.csv. This data file contains the results of repeated weight tests (n=20) after 60 epochs for each of the three networks described above. Fig_6C.csv. The first column of this data file contains the categories of 10,000 MNIST images presented to a two hidden layer network (after 60 epochs of training). The next three pairs of columns contain the x and y-coordinates of the t-SNE two-dimensional reduction of the activity patterns of the input layer, the first hidden layer, and the second hidden layer, respectively. Fig_6S1B_errors.csv. This data file contains the test error (measured on 10,000 MNIST images not used for training) across 60 epochs of training, for a one hidden layer network, with synchronized plateau potentials (Regular) and with stochastic plateau potentials. Fig_6S1B_final_errors.csv. This data file contains the results of repeated weight tests (n=20) after 60 epochs for each of the two networks described above. [file elife-22901-fig6-data1.zip › Fig_6B_final_errors.csv]

No hidden layers	1 hidden layer	2 hidden layers
8.33	4.05	3.26
8.25	4.08	3.19
8.3	4.1	3.27
8.26	4	3.24
8.19	3.93	3.34
8.36	4.2	3.29
8.31	4.05	3.14
8.38	4.1	3.18
8.14	4.09	3.17
8.29	4.17	3.27
8.34	4.12	3.32
8.36	4.03	3.17
8.25	4.11	3.18
8.38	4.17	3.22
8.25	4.02	3.13
8.31	4.09	3.14
8.31	4.13	3.21
8.16	4.06	3.21
8.32	4.02	3.13
8.38	4.11	3.15
