# Supplementary material for: Towards deep learning with segregated dendrites
Source: eLife. 2017 Dec 5;6:e22901. doi: 10.7554/eLife.22901 (PMC5716677; doi:10.7554/eLife.22901)
Supplement: Figure 6—source data 1. — This data file contains the test error (measured on 10,000 MNIST images not used for training) across 60 epochs of training, for a network with no hidden layers, a network with one hidden layer, and a network with two hidden layers. Fig_6B_final_errors.csv. This data file contains the results of repeated weight tests (n=20) after 60 epochs for each of the three networks described above. Fig_6C.csv. The first column of this data file contains the categories of 10,000 MNIST images presented to a two hidden layer network (after 60 epochs of training). The next three pairs of columns contain the x and y-coordinates of the t-SNE two-dimensional reduction of the activity patterns of the input layer, the first hidden layer, and the second hidden layer, respectively. Fig_6S1B_errors.csv. This data file contains the test error (measured on 10,000 MNIST images not used for training) across 60 epochs of training, for a one hidden layer network, with synchronized plateau potentials (Regular) and with stochastic plateau potentials. Fig_6S1B_final_errors.csv. This data file contains the results of repeated weight tests (n=20) after 60 epochs for each of the two networks described above. [file elife-22901-fig6-data1.zip › Fig_6C.csv]

Image category	Input layer tSNE x	Input layer tSNE y	First hidden layer tSNE x	First hidden layer tSNE y	Second hidden layer tSNE x	Second hidden layer tSNE y
0.00000000	-3.72289885	-3.56865760	-2.09456730	-3.75057017	-3.49980076	-6.01477783
0.00000000	4.90214759	-6.00258388	0.63023204	-5.35800033	-3.58166651	-6.46928878
0.00000000	3.62857464	-6.21304798	0.25549880	-5.49202400	-1.97564898	-4.14808031
0.00000000	-3.38059094	-5.55351366	-3.35225798	-4.59599642	-3.21387326	-7.53435197
0.00000000	7.55723859	-0.67130690	5.30810901	0.93724259	-2.23206368	-6.71079667
0.00000000	-4.40509280	-3.13946145	-2.75902821	-3.74296802	-1.57315045	-8.42333204
0.00000000	4.30174231	-2.19118973	5.76426707	2.32766451	-3.39619386	-6.00835142
0.00000000	4.12753251	-4.52608393	-1.17721396	-4.06853379	-2.54848581	-6.06755301
0.00000000	4.93434411	-6.18417429	0.44006888	-5.28436649	-3.01467840	-7.10930915
0.00000000	7.88849462	-0.80893590	5.65839051	0.94407009	-2.04251176	-6.33022722
0.00000000	-3.38381008	-2.96130824	0.53862133	-3.56337048	-3.10677477	-8.65298010
0.00000000	4.13451355	-2.92918968	6.81817684	2.34977197	-0.78465445	-8.53695505
0.00000000	-3.10292442	-3.20378446	-1.59956372	-3.55575675	-2.89596447	-6.62953055
0.00000000	4.75048626	-4.21035293	5.69049500	0.81935953	-2.44146784	-6.68800583
0.00000000	-3.64937526	-3.39401921	-1.99431541	-4.52519946	-3.90449861	-6.20995908
0.00000000	7.80978887	-0.35338864	5.95395512	1.11596675	-2.63383255	-6.50248225
0.00000000	4.75408885	-6.16267942	-0.21900769	-4.84038755	-2.29653881	-6.30018768
0.00000000	7.99486794	0.05662123	6.82653460	1.55056670	-2.97626179	-5.19130358
0.00000000	4.30850101	-6.59119799	0.50480482	-5.37455037	-2.06124311	-5.50431956
0.00000000	8.40069200	-0.81692790	6.14421664	0.94757997	-1.93185051	-6.48904745
0.00000000	-3.80197153	-2.83902253	-2.50513657	-3.67151389	-3.07474450	-7.52927702
0.00000000	7.82917131	-0.48997920	5.79182222	1.07936309	-2.01265334	-6.62930200
0.00000000	4.36242446	-5.79094260	-0.72310841	-4.64636414	-2.93170349	-7.95749579
0.00000000	4.21396905	-2.08844852	5.36306086	2.29291212	-3.87025985	-7.86809475
0.00000000	3.89526049	-3.91737068	-0.94301517	-3.63481169	-3.70576263	-6.24290391
0.00000000	-3.64705829	-4.59399189	-2.99588312	-4.39552238	-4.06277781	-6.93274630
0.00000000	-3.89338987	-4.89565431	-2.22652712	-5.17469607	-2.13577853	-8.44642822
0.00000000	4.23612256	-6.24860087	-0.39220377	-5.21013612	-1.94266141	-4.82462100
0.00000000	-3.16175323	-4.94058488	-1.93049415	-4.65127414	-3.87446230	-6.36082072
0.00000000	4.63841148	-5.69117892	0.75749752	-5.12411504	-3.32085136	-5.00625551
0.00000000	4.31174052	-6.51890824	-0.01963427	-5.43028683	-1.92385153	-7.20251864
0.00000000	-3.39786742	-5.19413786	-3.22549900	-4.49828514	-4.15025886	-6.92919116
0.00000000	-3.05456967	-5.23750488	-1.32237546	-3.71281880	-3.45507411	-6.59490143
0.00000000	7.91152784	-0.53525176	5.63673750	0.80460391	-2.96726186	-5.47807431
0.00000000	4.93197935	-6.10001850	0.69679992	-5.39840639	-3.28268190	-5.36243177
0.00000000	-3.65667315	-2.80830065	-2.29412945	-3.15355253	-1.99952105	-8.98944509
0.00000000	3.93033701	-3.96499298	-0.86123400	-3.65901784	-2.15199463	-6.88168498
0.00000000	-3.75829099	-4.65467942	-2.53451880	-4.72330079	-1.84340933	-4.14294140
0.00000000	-4.05315052	-3.61603618	-2.53000075	-4.25603604	-4.09422168	-5.62426632
0.00000000	8.08673566	-0.49228378	5.88326792	1.03329211	-1.45767454	-6.14831031
0.00000000	4.32179048	-6.68848346	0.67192671	-5.63227866	-2.07534985	-4.56953821
0.00000000	7.93351762	-0.78362543	5.72752491	0.96288954	-1.88852391	-6.27634515
0.00000000	-3.39316448	-4.91310490	-1.67691030	-5.12197405	-3.78511028	-6.05794025
0.00000000	4.08224067	-3.90695239	-0.21472822	-3.59123918	-2.66941073	-6.66641661
0.00000000	-2.98497753	-4.07138707	0.43971152	-5.30214378	-2.84047662	-4.42268249
0.00000000	-3.81411633	-3.16839633	-1.87630598	-4.33469223	-2.45883893	-5.44858755
0.00000000	8.61608402	-1.05839043	1.39166014	-5.44944256	-2.99416422	-5.17607829
0.00000000	5.49544135	-6.25692764	1.21567127	-5.83292746	-1.43981475	-8.19374871
0.00000000	3.91212566	-5.62426114	-0.71768434	-5.04392043	-3.53731424	-6.57383315
0.00000000	-3.46354509	-5.36462490	-3.37795340	-4.58751546	-3.20764499	-8.20240143
0.00000000	5.21525402	-6.18985038	0.74541184	-5.45297110	-1.91589290	-7.78464978
0.00000000	-3.48610399	-5.19997426	-2.60336925	-4.83499001	-1.89656145	-4.29043691
0.00000000	3.97508522	-3.86520891	-0.44363307	-3.63547110	-2.86415501	-7.00710367
0.00000000	7.36582423	-0.43559794	5.82464787	1.21525309	-1.98373074	-5.87013149
0.00000000	3.94887488	-3.83484631	-0.70305354	-3.61262785	-3.38659724	-7.07477572
0.00000000	4.70448168	-6.05031890	0.25606783	-5.27556386	-1.49291116	-6.28594177
0.00000000	8.63869722	0.05962136	7.25179110	1.33662214	-1.39580276	-4.31601939
0.00000000	6.98327138	-4.68773797	7.47395638	0.53395250	-1.45497955	-8.15474953
0.00000000	4.45172471	-5.10383230	-0.90294914	-3.86940902	-3.22478866	-7.03281467
0.00000000	-3.43735958	-4.90626050	-1.29589794	-5.01315906	-3.90661278	-6.29151825
0.00000000	3.82010857	-3.52132699	0.17010858	-3.59056065	-3.67058336	-6.10698821
0.00000000	-4.30039306	-2.84354501	-2.62578725	-3.43336546	-3.14510394	-8.68042432
0.00000000	4.43612724	-3.18878270	5.62867652	1.27462857	-1.50083589	-5.00512422
0.00000000	7.37224040	-0.54542519	5.55217354	1.00912332	-2.15618077	-6.35565256
0.00000000	-3.56288901	-4.76999113	-0.54522200	-5.39718191	-2.12250726	-5.24497445
0.00000000	8.86083395	-0.64955197	6.88392577	1.08022962	-1.13215617	-5.64346974
0.00000000	7.15965295	-0.40015498	5.75720198	1.90140837	-2.10941419	-8.35389190
0.00000000	4.92958336	-6.34165166	0.07727075	-5.11631642	-2.49653376	-8.07460528
0.00000000	-3.82564173	-4.62675475	-1.85296635	-5.12387438	-2.84988352	-4.56947990
0.00000000	-4.06179020	-3.55861969	-2.80873167	-4.21501177	-3.89005502	-7.71259529
0.00000000	8.72298094	-0.80664663	7.06534038	1.23284246	-0.97639768	-5.54123272
0.00000000	8.69303733	-0.45954991	6.86933952	1.14635245	-1.21748387	-6.07329749
0.00000000	-3.96688603	-4.60976196	-2.52737866	-4.83442918	-4.22764289	-6.00907905
0.00000000	4.32171210	-3.06195874	-1.32604274	-3.57094653	-3.05612115	-6.59631653
0.00000000	8.06486656	0.03473643	6.68187594	1.49462745	-3.45845714	-4.67821900
0.00000000	-3.51848199	-5.42830658	-3.36821177	-4.69285196	-3.28753010	-7.91332301
0.00000000	-3.24472778	-4.89974828	-2.66891524	-4.44064168	-3.73888148	-6.05319098
0.00000000	8.64207953	-0.87839330	6.42977130	0.97664992	-1.42336202	-6.41554296
0.00000000	4.11594844	-6.79890853	0.36531906	-5.62643976	-1.84794620	-5.74098261
0.00000000	8.49228384	-1.28899672	6.38311449	0.75299642	-3.00917511	-6.47582568
0.00000000	4.30347165	-2.30431829	6.39725284	2.29350824	-1.98490487	-6.75245210
0.00000000	4.90099518	-6.84364945	0.88553927	-5.76862176	-2.08761136	-7.37666230
0.00000000	7.26939662	-0.86666565	-1.21321902	-3.61367354	-3.19425857	-6.06387945
0.00000000	-3.47271723	-5.00391172	-2.84425840	-4.60534860	-4.20764610	-6.24052734
0.00000000	-3.12244743	-4.93190086	-1.43987133	-5.00683729	-3.54694601	-5.24016277
0.00000000	7.12243613	-0.54525370	6.39218085	2.08742403	-1.94409434	-5.98071833
0.00000000	5.42766738	-6.51120848	0.85738150	-5.87257556	-1.90189429	-7.95553145
0.00000000	-4.14162022	-3.23371846	-2.64743375	-3.77826362	-4.12059175	-7.60770197
0.00000000	-3.48511749	-3.72636418	-2.38253578	-4.34491380	-3.85679171	-5.47213259
0.00000000	4.21891253	-2.16458330	5.84084602	2.37508016	-3.45477154	-4.90873076
0.00000000	4.89778571	-6.12999004	0.40596791	-5.30542274	-2.59149679	-7.83295371
0.00000000	8.96952821	-0.51712120	7.32710678	1.12955863	-1.72653631	-3.91089478
0.00000000	-4.22387977	-3.15616862	-2.84247031	-4.18668144	-2.20968341	-8.56137278
0.00000000	4.34658681	-2.63860119	-1.28906492	-3.39634147	-3.00615274	-6.76643289
0.00000000	8.41208997	-0.93081915	5.90729442	0.84023167	-1.50457405	-6.46875806
0.00000000	-3.03350113	-3.64321339	-1.45145222	-3.93288923	-2.22282319	-5.62973373
0.00000000	4.36320496	-6.44297627	-0.04563896	-5.06812613	-1.12946495	-4.91374977
0.00000000	5.64601611	-6.30476741	1.41361632	-6.08083836	-1.39095716	-8.11863418
0.00000000	5.07648482	-6.97773703	0.66002833	-5.97387239	-1.98131109	-8.54258009
0.00000000	-3.87259310	-4.71498131	-2.89174619	-4.74759369	-3.89188912	-7.76428579
0.00000000	5.53591266	-3.65509215	4.91817027	-4.58082021	-0.09712437	1.07958516
0.00000000	2.71626050	-5.10666164	-1.18655936	-4.70949138	-2.99547255	-5.80421485
0.00000000	8.45072285	-0.47493135	6.52042509	1.10758694	-1.03883953	-6.17575833
0.00000000	4.17008587	-3.79226079	0.33848203	-3.55182212	-1.75620913	-7.39982195
0.00000000	5.37439281	-6.90649722	1.06383330	-6.13604223	-2.25907492	-4.32425955
0.00000000	5.67346577	-6.46088009	1.23512382	-5.78170599	-2.55825010	-4.48144533
0.00000000	-3.74488609	-4.67727866	-2.43125986	-4.78313003	-4.09885312	-6.17548392
0.00000000	5.49384115	-6.10334234	1.01963190	-5.52288312	-1.82591964	-6.32375149
0.00000000	-3.76209680	-4.52651914	-1.28114219	-5.21357972	-2.01797295	-4.88480634
0.00000000	8.17311504	-0.15861460	6.77399061	1.43995859	-1.13217395	-5.72725801
0.00000000	8.03072238	0.57276502	6.70972322	2.13345970	-1.62831510	-4.17378377
0.00000000	5.07018800	-6.07585015	1.24979642	-5.50230002	-1.82589193	-4.69751464
0.00000000	-3.78055545	-4.78660089	-2.87208645	-4.71628968	-4.12648723	-6.93239633
0.00000000	-3.20514281	-5.09729387	-2.73862637	-4.52035745	-4.13141185	-6.31995301
0.00000000	4.47520280	-2.77909206	5.38956355	1.07139040	-2.44723227	-6.46357675
0.00000000	4.55148619	-6.12889928	-0.09860745	-5.00198711	-2.59806688	-8.14485262
0.00000000	-3.30176003	-5.00130405	-2.49367935	-4.23912946	-1.65799222	-3.82361437
0.00000000	4.13617415	-3.05255762	6.06737470	1.80491234	-1.52710600	-6.07902175
0.00000000	4.97479205	-5.87746860	0.04502841	-4.91621382	-2.51407032	-8.28561774
0.00000000	7.36361326	-0.60616082	5.46022083	1.00883084	-2.43069890	-6.46345725
0.00000000	7.39861046	-0.60564214	5.43030896	0.81146892	-1.80267381	-5.90149975
0.00000000	5.09855497	-6.71221519	0.78283636	-5.84806931	-2.25498583	-8.04334360
0.00000000	4.63934900	-2.07678482	6.23255278	1.99865726	-3.54871530	-5.13750048
0.00000000	4.94719902	-6.10223959	0.30074822	-5.24908294	-2.75594387	-8.11409425
0.00000000	-3.84884283	-4.69094710	-2.02506255	-5.11806467	-3.96734596	-6.49607412
0.00000000	4.00709659	-3.82593036	-0.13442529	-3.58069286	-3.24612529	-7.10152529
0.00000000	4.08676965	-2.56158956	6.47413982	2.43877971	-2.19571609	-8.58661603
0.00000000	-2.98626110	-4.80128478	-1.77494513	-3.78127326	-3.11777611	-5.99158617
0.00000000	1.56384399	1.65387235	-1.31306382	-2.64654936	-3.42511773	-0.22165699
0.00000000	4.15201925	-2.08421816	6.56960262	2.47861368	-3.11645642	-4.77690740
0.00000000	4.20879625	-3.71519758	0.39150050	-3.50442689	-2.12401809	-6.81688052
0.00000000	7.63524977	-0.26094282	6.46062247	1.53839524	-1.49699537	-4.87342204
0.00000000	7.86768277	-0.14965102	6.34200246	1.38800172	-2.17698971	-6.32369490
0.00000000	-3.47152054	-3.41770286	-1.99709439	-4.00219885	-3.93400015	-6.59783272
0.00000000	3.95588152	-5.56416867	-0.33233775	-4.89438891	-3.50365423	-4.83560492
0.00000000	5.03507344	-6.18789004	0.52478282	-5.34823030	-1.70597757	-4.98336668
0.00000000	4.19868681	-3.58684036	0.23684634	-3.45662467	-1.80598115	-5.79319338
0.00000000	-3.60617069	-3.01815305	-1.39994960	-4.29879781	-2.06345471	-5.28882332
0.00000000	-3.72186490	-4.58220636	-2.53592997	-4.64501914	-2.00552999	-4.21281841
0.00000000	-4.19922860	-4.00476165	-2.72924094	-3.79790414	-4.06688294	-7.65109838
0.00000000	7.81310004	-0.54554553	5.68924780	1.03477964	-1.80193892	-6.55084858
0.00000000	4.26391716	-6.57141057	-0.17044771	-5.30107722	-2.87177834	-6.30544700
0.00000000	4.33984843	-5.06097034	-0.41983702	-4.52667444	-2.58914799	-7.22913057
0.00000000	3.95761862	-3.32384382	0.49921481	-3.53018276	-2.73166559	-6.94883952
0.00000000	8.77863464	-0.64648839	6.81469389	1.11474189	-1.20644134	-5.52462644
0.00000000	4.97343412	-7.04341926	0.76557784	-6.26072890	-1.47014903	-7.92259657
0.00000000	-3.82889324	-3.41841302	-2.09908675	-4.24864962	-3.87943673	-6.24709443
0.00000000	5.94932345	-5.43918485	1.67857673	-5.76824938	-1.75512726	-4.01320872
0.00000000	4.62846004	-7.19905518	0.56562147	-6.21275389	-1.86429104	-3.91156778
0.00000000	4.61068647	-6.83234037	0.59823354	-5.76351113	-1.87322799	-5.28350266
0.00000000	8.63297714	-1.04760272	1.34714318	-5.44347484	-2.18769611	-5.54776442
0.00000000	-3.38588330	-5.22755680	-2.59157881	-4.73200406	-4.20255883	-6.06334177
0.00000000	-3.51213960	-5.31804379	-3.21527494	-4.69329546	-4.22511931	-6.15419818
0.00000000	4.13720527	-6.09192624	-0.91967504	-4.94239262	-2.57426741	-8.13065330
0.00000000	-2.76988629	-4.96371637	-0.49029415	-5.09280246	-3.09058781	-5.96560903
0.00000000	5.18204936	-6.32004688	0.48864010	-5.43168706	-3.05581820	-6.94524931
0.00000000	8.15805509	0.17310212	6.77465430	1.75350092	-1.40168879	-5.01101186
0.00000000	-4.28362770	-2.68788171	6.29858949	2.55053252	-4.10581025	-6.92145679
0.00000000	4.23362506	-6.70648570	-0.44397473	-5.30162411	-2.51569298	-8.06253806
0.00000000	-4.16340263	-3.09518268	-2.54621713	-4.06904627	-2.40703194	-5.08535422
0.00000000	7.88834527	-1.15940147	0.61538318	-5.32577111	-1.74858909	-4.65220317
0.00000000	8.80071341	-0.79906346	6.69619738	1.01485543	-1.21623349	-6.01085499
0.00000000	4.01880381	-3.13648817	0.50346189	-3.46394204	-3.62320513	-7.00465601
0.00000000	-4.25593485	-3.08324012	-2.57044077	-3.59763254	-3.96744898	-5.12714038
0.00000000	4.07292416	-6.34150076	-0.68474991	-5.13132127	-3.71388528	-6.39754751
0.00000000	3.93402581	-3.90836349	-0.82686296	-3.62343455	-3.31480099	-6.79908002
0.00000000	-3.95496898	-4.09099599	-2.02565351	-4.83874036	-3.98627942	-5.43569232
0.00000000	-2.87491491	-4.46899632	-1.41565618	-3.94530355	-2.02979756	-5.84434419
0.00000000	-3.61481265	-2.80601533	0.58753900	-3.54323977	-3.22713136	-8.43019239
0.00000000	8.97614792	-0.66918733	7.31146345	1.06787812	-2.05115532	-4.45408560
0.00000000	4.00542103	-3.19990607	-1.35919646	-3.37551891	-3.14659287	-6.39279653
0.00000000	5.43376191	-6.70306452	1.00068237	-6.09620229	-1.40564239	-7.76597585
0.00000000	-3.44175068	-5.79145795	-3.50476749	-4.76600802	-1.63494191	-7.93341218
0.00000000	-4.18649883	-4.11678721	-2.60962055	-3.81426109	-4.16837223	-5.69907261
0.00000000	-4.07065953	-3.11880087	-2.94128519	-4.01684090	-4.03109120	-7.80408401
0.00000000	-3.97961649	-4.63022172	-2.37362184	-4.89252588	-2.91560309	-4.62968941
0.00000000	4.25291875	-6.81303286	-0.69046428	-4.65264592	-1.84011436	-4.63755751
0.00000000	5.26501049	-6.93510588	0.92395965	-6.17491807	-1.36282832	-7.36130337
0.00000000	4.09786459	-2.28616377	6.66727727	2.49024983	-1.28999549	-7.74265302
0.00000000	3.97537367	-3.34333550	-0.40491490	-3.51063083	-1.40926634	-8.47401114
0.00000000	4.36665640	-2.73501515	5.27661665	0.83807984	-1.59805163	-4.85096474
0.00000000	5.40783738	-6.44113953	0.99356697	-5.82138087	-2.40892738	-7.76521281
0.00000000	8.38710025	-0.45244074	6.44779563	1.11058412	-1.72315829	-6.21963801
0.00000000	-3.59616918	-4.72917093	-0.57323124	-5.35655373	-2.46167076	-5.31059206
0.00000000	-3.87024191	-4.51829743	-2.82999789	-4.65277621	-4.09745054	-6.89566483
0.00000000	-3.20249529	-3.86128232	-3.16918296	-4.39679941	-2.83884692	-8.30357777
0.00000000	-2.91008192	-4.89046254	-1.15386027	-4.94750945	-3.84799435	-6.55538852
0.00000000	4.48461182	-5.24052231	-0.64501096	-4.51400079	-2.17289770	-5.04750829
0.00000000	-4.32888554	-3.05283915	-3.14791595	-4.13595555	-2.26267483	-8.61685725
0.00000000	-3.39982070	-5.14266219	-2.51495597	-4.66027137	-2.19798805	-4.69655283
0.00000000	-3.84178218	-4.54660963	-1.54505302	-5.04868960	-2.08985446	-4.63124160
0.00000000	-3.87147619	-3.20943834	-1.74752238	-4.62296387	-3.96350201	-5.84879035
0.00000000	-3.13963555	-3.24556032	-1.51353772	-3.55733376	-3.28965383	-6.37511034
0.00000000	-3.51577115	-3.29545910	-1.84365006	-4.61914770	-3.63067689	-6.15054631
0.00000000	4.27321288	-2.71520661	-0.61485430	-3.41307567	-3.98497533	-6.78741734
0.00000000	-3.45833839	-3.08191978	-0.22999169	-5.38974937	-1.70308365	-7.62857052
0.00000000	8.21135484	-0.98679852	5.54393830	0.63635400	-2.88136299	-5.31131523
0.00000000	4.17991619	-5.95657477	-0.49858851	-5.00125632	-3.26281849	-6.75550839
0.00000000	-3.84255928	-2.98350112	-0.26086523	-5.29502429	-1.94043272	-5.52673738
0.00000000	8.58610074	-0.33300016	6.79493380	1.16616628	-1.14301272	-6.13424841
0.00000000	7.79200541	-0.61546370	0.75401191	-5.19942568	-2.91761120	-4.54895841
0.00000000	-2.90029713	-5.04920880	-0.19711113	-5.45933587	-2.13295648	-7.94433136
0.00000000	3.86828227	-5.86233562	-0.96434653	-4.88025648	-3.20160665	-6.76477329
0.00000000	-4.13913268	-3.31426354	-2.79246420	-3.96381409	-3.99921647	-7.87173766
0.00000000	4.32635876	-6.90628985	0.29936281	-5.84400317	-2.75549388	-8.27051740
0.00000000	-3.65070835	-3.34660278	-1.84014504	-4.58220305	-3.81362004	-5.48911762
0.00000000	5.12987138	-6.26351864	0.73662212	-5.68770793	-1.62121722	-4.71105465
0.00000000	-3.94601832	-3.64465245	-3.19976549	-4.33785098	-3.58505715	-7.60764356
0.00000000	4.14047678	-3.60872040	0.44005440	-3.51038065	-2.47270828	-6.83631680
0.00000000	4.06318459	-2.62540616	6.43638803	2.42590814	-2.47288421	-8.53723556
0.00000000	-3.40210245	-3.89738798	-1.81427100	-4.20324177	-3.21061110	-5.77167278
0.00000000	8.73340939	-0.90357970	6.84075664	1.15780140	-1.69020528	-6.70493205
0.00000000	-3.55348449	-4.47904142	-2.73602482	-4.12408842	-2.10893070	-4.49446746
0.00000000	7.20736873	-0.66544970	-1.26091818	-3.53965548	-2.81388034	-7.08274213
0.00000000	-3.91281580	-3.49587395	-2.69696369	-4.20307723	-4.18858996	-6.68021262
0.00000000	4.70826959	-5.86442783	-0.24963561	-4.82328395	-3.03296767	-7.30079371
0.00000000	4.04972208	-5.51923072	-0.59920467	-4.84705910	-2.77186081	-6.43712541
0.00000000	4.44341140	-2.23448198	6.23201623	1.98326081	-3.25686185	-7.08961169
0.00000000	-3.23021226	-4.93831671	-2.04108869	-3.83328772	-1.80929813	-4.27691576
0.00000000	-3.74714053	-4.69241328	-2.35805192	-4.82755397	-4.11134537	-6.37439319
0.00000000	-3.69597949	-4.39897542	-1.80758193	-4.76556865	-2.01514286	-4.65703488
0.00000000	5.27648433	-6.39896654	0.70569324	-5.56800331	-2.53354371	-8.24307469
0.00000000	4.02300326	-3.48781537	0.49049270	-3.54319653	-2.41307187	-7.10415804
0.00000000	5.81484744	-6.26552925	1.42494716	-6.06779487	-1.55670154	-8.07452344
0.00000000	4.28997899	-2.74407789	5.30085825	0.93837823	-2.27600921	-5.45440264
0.00000000	4.23712878	-2.18875783	5.79383461	2.34050429	-3.23501525	-6.95491002
0.00000000	3.92848228	-3.28465350	0.51439558	-3.52324673	-3.13437739	-6.83123019
0.00000000	-3.54043553	-4.63666557	-2.75170836	-4.16048842	-3.64000261	-6.26338905
0.00000000	7.73622281	-0.52833245	5.51052808	1.06043313	-2.74696054	-6.31351290
0.00000000	-3.16333234	-3.12206234	-1.47385847	-3.53972754	-3.71369044	-6.48476730
0.00000000	8.59404256	-1.15002126	6.50577495	0.81883362	-2.28062384	-5.77291086
0.00000000	8.70317673	-0.88889509	6.58794817	0.97779868	-1.52294193	-6.14747159
0.00000000	3.88611840	-6.67354919	-1.12873546	-5.13199811	-0.84609581	-8.34332305
0.00000000	4.52108646	-2.96844979	5.65004072	1.28242857	-1.67030900	-4.66924346
0.00000000	4.14755399	-2.02393182	6.65089742	2.52549067	-1.07113442	-8.53038405
0.00000000	5.12255358	-6.87257527	0.89875652	-5.91201044	-1.12743925	-6.38484900
0.00000000	4.09491523	-2.18980169	6.79872999	2.62385578	-0.86436967	-8.60003113
0.00000000	7.74756531	-0.91632331	5.51323546	0.92984802	-1.74205586	-5.83817005
0.00000000	4.09175141	-6.38043326	-0.89806313	-4.83462406	-4.08461533	-6.71304355
0.00000000	4.12287801	-2.26642557	6.69615810	2.56187944	-1.53166201	-8.69209604
0.00000000	-3.95597228	-3.49882989	-2.74507304	-3.97490022	-4.09359261	-7.41482333
0.00000000	4.30107719	-6.82039395	0.60678869	-5.59719517	-1.97918547	-4.68247890
0.00000000	4.49848293	-2.76354346	5.35095113	1.06939471	-2.84492569	-6.70734791
0.00000000	4.39926644	-7.01513643	0.72322499	-5.76754117	-1.58685436	-7.77440377
0.00000000	7.89237752	-0.42432700	5.89737897	1.17991377	-1.76542542	-6.41907946
0.00000000	-3.20890547	-4.74575763	-2.66746771	-4.42999460	-4.20251958	-6.69204917
0.00000000	7.73510061	-0.92486206	-0.93114335	-3.72780503	-2.47159482	-6.71256358
0.00000000	-4.15957788	-3.44356375	-3.10182698	-4.32484317	-3.93180022	-5.26810219
0.00000000	5.57029362	-6.31221154	1.13800335	-5.87473950	-1.13636777	-7.46745085
0.00000000	4.77391304	-5.10393834	-0.57442826	-3.86711852	-2.09973377	-6.73259639
0.00000000	-4.31236861	-2.74893425	5.99242090	2.50365617	-3.82598037	-5.01575295
0.00000000	-3.06656047	-3.42492954	-1.41744013	-4.00755933	-1.86651011	-4.73940705
0.00000000	3.96377260	-3.45570719	0.45424589	-3.53124916	-2.50904066	-6.75101935
0.00000000	-3.55928213	-5.09993109	-3.26945298	-4.57754983	-3.00179195	-8.13008456
0.00000000	9.02596784	-0.56778019	7.37320262	1.13191498	-1.14668432	-5.17176256
0.00000000	4.18082345	-5.57040981	-0.62793690	-4.82727692	-3.58937099	-6.16609031
0.00000000	8.26983066	-0.75531552	6.57935580	0.94249408	-1.08102807	-6.14022871
0.00000000	8.15228893	-0.84543011	1.27185594	-5.51706257	-2.10289792	-5.66246806
0.00000000	4.95082890	-6.86857816	0.83346732	-5.95611469	-1.80617132	-7.82534851
0.00000000	5.10885784	-6.20375164	0.75452886	-5.41644142	-2.36348037	-8.08184767
0.00000000	8.57652248	-0.85455480	6.32030982	0.97520067	-1.35023257	-6.53234128
0.00000000	3.85226121	-6.55747923	-0.30487449	-5.22332818	-2.40729184	-5.29596565
0.00000000	5.40560405	-6.38788204	1.22403362	-5.81107242	-1.37958385	-7.75925333
0.00000000	-3.98707466	-3.39703648	-3.07977012	-4.19173873	-4.08663414	-7.47190436
0.00000000	4.31014992	-6.15589901	-0.45181934	-4.94514046	-3.43048224	-7.01059093
0.00000000	8.01100087	-0.23554968	6.44109718	1.20299450	-1.27408891	-6.09797230
0.00000000	-3.79034421	-4.34068894	-1.03254322	-5.28081463	-1.64361275	-5.09322453
0.00000000	8.97241046	-0.65211796	7.28489424	1.08897438	-1.13054237	-5.30295844
0.00000000	4.35081786	-4.35408967	-1.28724923	-3.65625135	-2.86367023	-8.03481385
0.00000000	-3.53598780	-5.18611847	-3.48155766	-4.65496203	-3.58430508	-5.01258736
0.00000000	8.21398944	-0.10835874	6.91765203	1.39650936	-1.15507237	-5.06245337
0.00000000	5.72321513	-6.25421290	1.21104845	-5.73019304	-1.79999874	-5.05467448
0.00000000	-2.87327709	-3.43247212	-0.87621490	-3.64694692	-2.91842277	-8.09593236
0.00000000	5.54935518	-6.49095810	1.42769759	-5.76062871	-2.66161804	-4.46139968
0.00000000	8.60333430	-0.23935019	7.02419104	1.41182922	-1.66715582	-4.15537589
0.00000000	4.40400729	-6.17244343	0.66860010	-5.45532165	-2.76722513	-4.74716753
0.00000000	3.74110238	-7.09369569	-0.05872033	-5.57330047	-1.95052805	-4.99427022
0.00000000	4.72528856	-5.85942673	0.18662635	-4.86755801	-1.89800122	-8.51182385
0.00000000	4.46146628	-6.75758165	0.40316291	-5.47705261	-1.18866967	-6.14276762
0.00000000	8.90572684	-0.64689124	7.11043738	1.11103366	-1.14390253	-5.20337986
0.00000000	8.78494331	-0.99904830	6.98319697	0.96177614	-1.30612759	-5.87850340
0.00000000	4.66038974	-2.87650192	5.50368686	1.18474853	-2.12444746	-6.68016134
0.00000000	6.23154066	-5.34612611	4.71225211	-4.92279985	-2.16256643	-4.06080840
0.00000000	5.30702385	-6.75472795	0.91546197	-5.96360698	-2.10008853	-8.29733741
0.00000000	-4.14713090	-2.89418644	-2.47987773	-4.12954754	-3.87357083	-7.58355387
0.00000000	6.97398712	-0.46741367	6.33161990	2.12411660	-3.36463790	-4.98706534
0.00000000	4.81033175	-5.22155468	5.76832298	0.77737038	-0.99771149	-5.94726366
0.00000000	8.19001949	-1.35847546	0.64895125	-5.38953474	-1.59197846	-4.76822334
0.00000000	-3.28876548	-3.91343145	-1.71521561	-3.68532875	-2.10413475	-4.37118934
0.00000000	3.94475302	-7.17219793	0.02709548	-5.73117679	-2.45381656	-7.80511788
0.00000000	-3.74193612	-4.62053002	-2.17415061	-4.67491165	-2.63318497	-5.35998416
0.00000000	4.34287425	-6.68362770	0.50360871	-5.55389666	-2.01584115	-4.68940782
0.00000000	-3.02663837	-3.05141470	0.57304621	-3.57147552	-2.34521770	-8.66420659
0.00000000	4.31029584	-3.74269163	0.56691581	-3.52385236	-1.45543826	-8.22423738
0.00000000	4.82007459	-6.00486554	0.11067191	-5.06248557	-3.22352004	-4.96576680
0.00000000	8.28253145	-0.88246745	5.68904505	0.70329229	-1.40943678	-6.36173416
0.00000000	4.52111997	-6.03315904	-0.46740571	-4.80417521	-2.55095995	-8.35827939
0.00000000	-4.22449622	-2.79705842	5.98743671	2.46190029	-3.40330827	-8.22722663
0.00000000	4.37194652	-4.57499274	-1.05555894	-3.67692371	-2.79228953	-6.72488861
0.00000000	8.44351357	-0.67486517	6.28945157	1.02945474	-1.80028988	-5.96549041
0.00000000	6.86656098	-0.47671322	6.45931883	2.19631976	-3.11440494	-4.84138898
0.00000000	5.00178002	-6.31144155	0.51996302	-5.50221417	-1.44004062	-8.18237027
0.00000000	5.01096418	-6.46401726	0.48187376	-5.41529404	-1.06247560	-6.91420579
0.00000000	-4.05013733	-3.08907808	-2.69939459	-3.81023101	-4.04914943	-7.80527419
0.00000000	8.14680176	-0.32497589	6.25287375	1.08905261	-3.12686953	-4.65058462
0.00000000	-2.75841572	-3.72298735	-0.43023685	-4.40617092	-1.88077944	-4.17681802
0.00000000	4.29987104	-3.83833767	0.34719786	-3.49611210	-1.88849754	-6.07750218
0.00000000	4.18131506	-3.51687125	0.15335205	-3.45587733	-2.65564167	-5.72034424
0.00000000	-4.16704294	-3.28680998	-2.73497862	-3.94523266	-4.07841669	-7.71553004
0.00000000	8.61679015	-1.24519070	1.41950346	-5.42558632	-3.25404636	-4.94408668
0.00000000	3.80711701	-3.40709269	0.21900906	-3.58174373	-3.93255229	-7.73063980
0.00000000	-4.20668059	-2.65110700	6.43846844	2.53574677	-2.90008257	-8.08085937
0.00000000	4.37479221	-3.99396368	5.54038118	0.72111877	-1.53009025	-6.20462399
0.00000000	-3.80400436	-4.50886080	-2.35655595	-4.89511159	-1.21513798	-7.33004224
0.00000000	4.76711227	-4.92985440	-0.73866242	-3.87366655	-2.19668311	-6.69527833
0.00000000	-3.81620364	-3.93813160	-2.07938532	-4.74632966	-3.94567618	-5.96004182
0.00000000	4.58769216	-6.45001215	-0.08980691	-5.25843698	-3.29960483	-6.40087791
0.00000000	4.47790995	-6.77695706	0.01846066	-5.47876272	-2.92747573	-7.08152148
0.00000000	4.26557315	-4.79711481	-1.21767684	-3.77553825	-1.73120263	-4.47551764
0.00000000	6.28450133	1.74904778	6.28326963	-1.37652784	-0.59191090	-8.41999832
0.00000000	5.30714182	-6.25274908	0.72475870	-5.51304970	-1.20205485	-6.94152299
0.00000000	4.29813886	-2.79312845	-1.39995372	-3.59615726	-3.12757630	-7.07603671
0.00000000	5.68024154	-6.28124805	1.37537516	-5.83720485	-1.30311255	-6.47118177
0.00000000	4.10691061	-7.12147935	0.32377080	-6.11533207	-1.91106263	-4.78905843
0.00000000	4.17005356	-6.68179366	-0.32675286	-5.26647890	-3.88392128	-6.86775453
0.00000000	-4.14702119	-3.31036810	-2.74456473	-4.07755581	-2.13956336	-8.22336720
0.00000000	5.49637565	-6.59464157	1.01916574	-6.06180502	-1.41935128	-7.59399992
0.00000000	4.42137695	-6.73274232	0.46333402	-5.54848474	-1.48748177	-6.50715714
0.00000000	7.63882122	-0.67353822	5.34570922	0.94533279	-2.38495949	-6.79970930
0.00000000	-3.48738580	-3.55912244	-2.16600525	-3.89087038	-3.52783435	-5.81119962
0.00000000	5.10802157	-6.08805971	0.55775974	-5.39935117	-3.22052505	-4.89209401
0.00000000	4.06944999	-6.98792848	-0.08499223	-5.57446753	-1.87532501	-4.22010354
0.00000000	3.89475381	-3.43604632	0.36062134	-3.55379370	-3.00140710	-6.28660754
0.00000000	8.87625705	-0.55481882	7.02239617	1.22966284	-1.00928035	-5.61608565
0.00000000	-3.11970383	-4.20248694	-2.55888531	-4.35723299	-3.57185520	-6.88648695
0.00000000	8.49069250	-1.28905280	6.26698580	0.88874644	-0.94997254	-5.87114028
0.00000000	7.91450993	-0.48546178	5.86448434	1.13544857	-2.28685081	-6.61738165
0.00000000	-3.89320492	-3.97264599	-2.95882652	-4.49528286	-3.54181760	-7.67137097
0.00000000	4.68946939	-5.17512468	-0.63522028	-4.16042409	-2.33359591	-6.78200890
0.00000000	-3.27818489	-3.71185575	-2.11204964	-3.92035880	-4.14577266	-6.74238185
0.00000000	5.34388528	-6.89700869	1.15516412	-5.93966315	-1.73867145	-4.73486270
0.00000000	4.11819178	-3.76685812	-0.73275325	-3.55403719	-3.61851961	-7.11440835
0.00000000	4.11557319	-6.98760411	-0.24002071	-5.45788605	-3.72862669	-6.02533921
0.00000000	3.80897040	-6.92205268	-1.01109395	-5.17650304	-3.93462256	-6.40572258
0.00000000	4.06508119	-2.14535056	6.75520498	2.59866267	-0.88036232	-8.67573799
0.00000000	-3.25737987	-5.11134469	-1.27938179	-5.09107961	-3.48822303	-4.76712127
0.00000000	-3.77790347	-3.33052139	-1.71739431	-3.71803554	-4.04027699	-6.33712196
0.00000000	4.19763550	-5.70280771	-1.28479939	-4.43563114	-3.57250873	-7.25525148
0.00000000	-3.80518342	-4.57495663	-2.50263949	-4.75754640	-2.01372023	-4.25649199
0.00000000	8.14085501	-1.02988150	0.74679957	-5.12929882	-2.47777752	-5.64797856
0.00000000	4.30762290	-3.71925713	-1.18102847	-3.53397299	-2.53732719	-5.27370316
0.00000000	3.90609476	-3.62128938	0.07952905	-3.58437419	-3.13659446	-7.09560386
0.00000000	3.99577949	-6.03833080	-0.50389810	-5.14618283	-2.68195854	-4.51539251
0.00000000	7.20850526	-0.28962311	6.55458929	1.92622590	-1.67103266	-5.73856197
0.00000000	7.53323301	-0.64424614	5.63146123	1.08935217	-2.35907633	-6.44077051
0.00000000	-3.67268778	-4.04168878	-3.14900390	-4.38924462	-3.46416110	-7.18032517
0.00000000	-3.25522166	-2.97304368	0.41415636	-3.56694312	-3.81559747	-7.79311168
0.00000000	-3.08722495	-4.35661486	-2.14249008	-4.43832495	-2.95133015	-5.45335198
0.00000000	-3.34792079	-3.39560793	-1.90893873	-3.83726969	-3.26333366	-7.19430669
0.00000000	-3.49465173	-5.00770082	-2.97832405	-4.52677220	-3.89405982	-5.82372457
0.00000000	8.53928659	-0.65555022	1.39601828	-5.39282480	-1.77959133	-4.37831802
0.00000000	5.17852731	-6.46711889	1.02442409	-5.72679279	-1.11668239	-7.95058685
0.00000000	3.89905588	-3.50193897	0.48812554	-3.55112596	-2.94269542	-7.70330791
0.00000000	7.91524384	-0.51704245	5.77933657	1.04543795	-1.36274450	-6.10465936
0.00000000	4.36375183	-3.21703491	5.41030712	1.21354118	-3.78329767	-5.60388155
0.00000000	4.17854776	-2.38310509	6.56463711	2.37953049	-1.30184683	-7.93216637
0.00000000	4.15449022	-2.13841963	6.68564268	2.55083732	-2.96320480	-4.42805847
0.00000000	-3.97185063	-3.32496187	-2.29084290	-4.72733178	-1.73200319	-7.83868185
0.00000000	4.55607798	-6.52458924	0.59236536	-5.63713519	5.03939607	0.43079603
0.00000000	4.48192256	-3.41869414	7.10369861	1.44932654	-1.79227441	-4.64027866
0.00000000	8.56249634	-1.22714994	6.28665328	0.85934449	-2.31392155	-6.69243585
0.00000000	-3.27827061	-4.85602597	-1.41822696	-4.95457531	-3.89107542	-6.66003798
0.00000000	5.88227343	-6.15475752	6.70026324	0.86535587	-1.01046522	-5.58220172
0.00000000	5.49251187	-6.82159932	1.15050558	-6.12813243	-2.07782590	-4.41814223
0.00000000	5.27358110	-5.86839059	1.15132057	-5.56181559	-1.51509293	-7.85727529
0.00000000	-3.01049390	-4.71586624	-1.47401913	-4.59157164	-3.65243851	-6.47301181
0.00000000	4.17385908	-5.44241978	-1.14079834	-4.64974445	-3.58347881	-6.02010002
0.00000000	-3.01663194	-3.66637790	-3.18388338	-4.41349140	-3.05881386	-8.01515929
0.00000000	-3.52674451	-5.41844194	-3.27927778	-4.79290118	-2.79557688	-8.47128584
0.00000000	-3.56112705	-5.44808745	-3.19381366	-4.79835280	-1.56066390	-8.28498162
0.00000000	-4.07140611	-3.76575991	-2.80877088	-4.04041305	-3.85967584	-7.96543873
0.00000000	-3.72469373	-3.08610843	-1.91293189	-3.96187132	-3.86052576	-5.30605263
0.00000000	8.71507635	-1.21382405	1.36580585	-5.52246191	-3.20534989	-4.87719354
0.00000000	4.24086607	-2.44799083	5.81779019	2.26222389	-3.40099958	-6.92720555
0.00000000	9.03651321	-0.59476373	7.33652434	1.14301150	-1.79438974	-3.70272087
0.00000000	6.69679535	-0.65699139	6.20970548	1.99364422	-2.34781879	-6.35844018
0.00000000	5.10532942	-5.86401306	0.92890855	-5.42583721	-2.88628151	-7.98023712
0.00000000	-3.76735763	-4.18751566	-2.43292987	-4.64329211	-1.69277256	-4.13725964
0.00000000	8.86532661	-0.31874661	7.19271944	1.33554761	-1.58935131	-4.23433693
0.00000000	4.23953901	-5.92083380	-0.53228308	-4.83283098	-2.31844490	-8.35982186
0.00000000	8.22534285	-0.37930872	6.65284037	1.26517138	-1.15211883	-6.09251939
0.00000000	7.79332668	-0.50495784	5.72234102	1.06598940	-1.47658615	-6.18165707
0.00000000	3.85719705	-6.88652610	-0.97416423	-5.23173666	-3.72281598	-6.15142542
0.00000000	-3.35356366	-3.65952468	-1.83727467	-4.31948294	-3.34745360	-6.95342301
0.00000000	4.34514260	-2.65156569	-1.36943616	-3.46133219	-3.75134048	-5.57856333
0.00000000	4.08952836	-4.85620146	-1.20493397	-3.99942052	-2.92180324	-7.90671254
0.00000000	6.86364136	-0.61500437	5.63058022	2.16080529	-2.85061978	-5.21716401
0.00000000	7.07371380	-0.52515646	6.45027596	1.80007518	-1.90563765	-5.37958253
0.00000000	4.25801812	-3.44757884	-1.08664496	-3.50049520	-3.00294302	-6.42208154
0.00000000	-3.73199007	-4.75379024	-2.73861096	-4.70152091	-4.09329883	-6.88511553
0.00000000	8.19290077	-1.03880917	5.19534729	0.37299109	-2.32255740	-8.24211361
0.00000000	4.22119676	-3.10057876	-1.46225487	-3.43210590	-3.09639315	-6.02040137
0.00000000	-3.34177996	-5.58795487	-3.37790914	-4.56053739	-2.66018244	-8.20981987
0.00000000	4.45992478	-3.11635064	5.54043169	1.27283634	-1.95516612	-4.39096244
0.00000000	-3.59901226	-4.64392945	-2.64611834	-4.22911135	-1.64278308	-3.99003664
0.00000000	3.87306469	-5.39463715	-1.60871786	-4.62831039	-3.58332315	-5.79759857
0.00000000	5.67634438	-6.07797550	1.42539759	-5.77323907	-1.28964099	-4.63732866
0.00000000	7.52198411	-0.72503885	5.44046963	0.94240223	-1.84985116	-6.11169885
0.00000000	4.61995452	-6.13927229	0.01902199	-5.21396618	-3.22358866	-6.66232615
0.00000000	-3.83539536	-3.51668710	-2.12118292	-4.36981956	-4.05456435	-5.79811091
0.00000000	3.98378980	-5.27516408	-1.20518471	-4.13335858	-3.39250492	-6.26508948
0.00000000	4.13979627	-2.04952621	6.72675447	2.52041107	-0.83183972	-8.58009111
0.00000000	6.90106272	-0.50032097	6.35556139	1.98774177	-1.95302845	-5.64182448
0.00000000	4.18669798	-5.37291916	-1.29592405	-4.34474414	-2.70307322	-7.15981795
0.00000000	-4.05509150	-3.62928582	-1.82460904	-5.05361487	-1.98716305	-4.83275303
0.00000000	8.60510293	-1.16567874	6.47513792	0.80884631	-1.96549820	-6.09571308
0.00000000	4.00092313	-3.95149975	-0.72610474	-3.60187387	-3.45793009	-6.87759665
0.00000000	8.58340344	-1.32240752	6.44667175	0.79830999	-2.12311519	-6.03532168
0.00000000	-3.14995819	-3.34047705	-1.62710049	-3.73239538	-3.26326221	-6.48575413
0.00000000	5.18233450	-5.67008152	1.39173054	-5.57483042	-1.81985404	-4.66001335
0.00000000	-3.83465625	-3.90942206	-2.77382135	-4.42455987	-4.01973527	-6.80049990
0.00000000	-3.82321832	-3.37387036	-1.95621760	-3.82188926	-3.93209883	-7.06829505
0.00000000	4.29310681	-2.70097572	-1.27954808	-3.34358685	-3.80922464	-6.23440820
0.00000000	8.65636962	-1.13064503	6.48617311	0.93065206	-1.21783124	-6.03290430
0.00000000	4.62103268	-5.76580224	-0.05123171	-4.69870817	-0.94274551	-8.54075010
0.00000000	4.16449711	-3.99231878	0.06302892	-3.66122221	-1.78845349	-7.29609310
0.00000000	-3.84462093	-3.89246562	-2.65193194	-4.47310118	-4.03052992	-6.89290276
0.00000000	8.28724930	-0.35187188	6.38207515	1.18612493	-1.54542829	-5.83394802
0.00000000	5.74820938	-6.28464421	1.30710901	-5.73776165	-1.69994411	-5.16974198
0.00000000	5.28999519	-6.68136943	1.09760177	-5.88311355	-1.46835755	-6.72635537
0.00000000	4.18640273	-6.92480753	-0.24789408	-5.37290558	-3.35946023	-6.50225141
0.00000000	7.33464962	-0.47800309	5.79829194	1.17931164	-1.74233691	-6.43926324
0.00000000	5.10394410	-6.92773020	0.76298949	-6.21191077	-1.54923466	-7.99552032
0.00000000	4.00904501	-5.28460059	-0.36798389	-4.81753622	-3.13222143	-7.64731539
0.00000000	-4.24472018	-2.76920538	5.80415477	2.40532347	-3.76712067	-7.02197490
0.00000000	8.10097108	-0.80249108	5.70932849	0.91250827	-1.96464201	-6.95094308
0.00000000	4.66411639	-6.21915014	0.26314041	-5.29702760	-2.56846405	-8.43840832
0.00000000	7.64641904	-0.78191899	5.44314710	0.94169925	-1.55064745	-5.51553441
0.00000000	-3.49917602	-5.47541602	-3.83515678	-4.88110809	-1.99564679	-8.26843949
0.00000000	4.81523502	-6.30561413	1.21796812	-5.58920649	-1.51338445	-4.17394041
0.00000000	-3.40035107	-4.28094988	-3.07081844	-4.47215087	-2.72443699	-8.27888832
0.00000000	4.61586060	-5.72676364	-0.19388095	-4.81662916	-2.67229651	-7.45917039
0.00000000	4.75932302	-6.27468746	0.69907634	-5.56490428	-2.64095641	-5.13137593
0.00000000	5.52385978	-6.50082887	1.08852547	-6.03300646	-1.69694582	-7.86189703
0.00000000	5.36817991	-6.77583139	1.01589700	-6.06893098	-1.69842360	-7.84382902
0.00000000	-2.79643247	-5.07527766	-0.92527733	-5.13885459	-2.78468833	-5.04184549
0.00000000	4.77669860	-7.15568288	0.66495642	-6.18524208	-1.64863547	-4.47689816
0.00000000	-3.05419118	-3.62488411	-1.28938842	-4.70657750	-3.81563947	-5.08727029
0.00000000	-3.12124184	-5.31034650	-0.91955166	-3.67351129	-3.58937510	-7.03158314
0.00000000	-3.83973820	-4.72315603	-2.31939694	-4.92708316	-2.51446302	-8.10336928
0.00000000	3.86802152	-5.86889027	-1.08583518	-4.95314206	-3.77098571	-6.30454859
0.00000000	-4.04444929	-3.39067061	-2.24305019	-5.02903039	-1.49681207	-6.27126386
0.00000000	8.64395600	0.15832954	7.23587982	1.38355208	-1.72013176	-4.10829889
0.00000000	8.99165787	-0.64691150	7.38310523	1.08251428	-1.35999796	-4.35912850
0.00000000	3.94845809	-5.34328446	-1.13719957	-4.33740641	-3.11013529	-7.97243665
0.00000000	7.57709551	-0.47915022	5.77005796	1.14359257	-2.47498781	-6.83608041
0.00000000	4.11762218	-6.46421534	0.55368463	-5.58995872	-1.82881328	-4.69755923
0.00000000	5.57476010	-6.43519375	1.19824960	-5.80368747	-1.10985394	-7.18092760
0.00000000	4.14371858	-3.17153365	-1.32850263	-3.33207272	-2.81148023	-5.63328680
0.00000000	4.13550667	-1.91061406	6.93091685	2.56497362	-0.70400169	-8.67752018
0.00000000	-4.19447437	-2.84051480	-2.57166061	-3.50543701	-3.99016539	-7.83030623
0.00000000	7.69360297	-0.34556463	5.92051982	1.61911396	-3.00954424	-4.60683083
0.00000000	-4.03595135	-4.54339069	-2.25027409	-5.12668477	-1.71149434	-8.27066626
0.00000000	8.20127567	-1.01154466	1.00255684	-5.25297215	-1.38559708	-6.39691827
0.00000000	-3.84495535	-4.55327578	-1.48048312	-5.16695715	-2.17183761	-4.77198381
0.00000000	-3.39547204	-4.05519350	-1.99036429	-4.37955726	-1.81907915	-4.34169108
0.00000000	-2.84665927	-4.95131329	-0.72964076	-5.14166193	-3.50090118	-5.34541602
0.00000000	-3.30794322	-3.90763448	-1.30663695	-4.75767075	-2.27620535	-5.33905844
0.00000000	4.39421246	-3.36654832	5.30082287	0.89004121	-1.72153002	-6.00418617
0.00000000	-4.20762401	-3.05242227	-2.66995189	-3.83693087	-3.99725497	-7.44927986
0.00000000	4.85203764	-7.00987042	0.70263740	-6.04971279	-1.69404451	-7.76891898
0.00000000	-3.88171794	-3.73523066	-2.08050682	-4.31889985	-4.06391936	-6.81804928
0.00000000	4.30762724	-3.63597964	0.44779530	-3.44730828	-2.02441287	-6.20291341
0.00000000	-3.17424778	-5.40545911	-3.29353897	-4.49216199	-3.61878089	-6.47552991
0.00000000	3.88446467	-3.86933046	-1.22190091	-3.68978874	-3.44730667	-6.57047944
0.00000000	4.30508048	-5.17965651	-1.03697805	-4.07836807	-3.25144408	-5.80615227
0.00000000	5.33200571	-5.83447023	1.39477017	-5.53953559	-0.60273303	-8.38462433
0.00000000	8.41001779	-0.73881711	6.18972673	0.99098435	-2.31226109	-6.60011217
0.00000000	-3.43020335	-5.23274611	-3.23755293	-4.48282828	-4.08151305	-6.26177116
0.00000000	-3.27165177	-5.32920880	-0.94393344	-4.97908330	-3.49320765	-4.91210786
0.00000000	7.84906289	-0.01803003	6.59837125	1.73967633	-1.46685595	-4.82780262
0.00000000	7.95868369	-0.84234290	5.75178530	0.88123944	-2.49826457	-6.66998712
0.00000000	8.90783022	-0.55286084	7.16657889	1.17250359	-3.45223052	-4.68882244
0.00000000	-3.35898305	-3.66408266	-1.89822437	-3.88940965	-2.83912340	-5.62624373
0.00000000	7.39417670	-0.47054773	-0.71344793	-4.25521204	-1.09260112	-7.29227914
0.00000000	4.38670287	-1.59889998	7.19906522	2.34037680	3.78938881	-2.65128574
0.00000000	8.64974554	-1.36067088	1.43692696	-5.57748898	-3.21984207	-4.80329569
0.00000000	4.21801809	-4.55832462	-1.74875808	-3.77099864	-3.19859747	-7.20018039
0.00000000	-3.86030499	-3.32723496	0.27533463	-5.26454153	-2.58910026	-4.20191603
0.00000000	-3.58067053	-4.24619801	-2.02387442	-3.97884989	-2.02373344	-4.40890433
0.00000000	-3.21939141	-2.16850472	2.57076130	2.15381832	-2.12612867	-4.95696082
0.00000000	4.41390300	-5.43240683	-0.76513269	-4.33611795	-3.06134907	-6.84912863
0.00000000	4.82919529	-7.19014981	0.68766370	-6.29850332	-1.98346749	-4.20429842
0.00000000	-6.01470686	3.63657068	-6.11565446	6.13063736	-2.38367862	6.23025056
0.00000000	-3.31592941	-3.64810094	-1.48951199	-4.32007767	-3.83924875	-5.88413426
0.00000000	8.51058358	-0.28733834	6.88081909	1.28525305	-1.10719758	-5.28048948
0.00000000	7.44510370	-0.41296188	5.98611047	1.41297076	-3.61247431	-4.87282621
0.00000000	8.68048665	-0.85477758	6.63392050	0.97080209	-1.27002648	-6.15109822
0.00000000	-3.52744824	-4.34558313	-1.98223077	-4.69498381	-3.94128906	-5.46673552
0.00000000	4.97578426	-5.89642505	0.65914815	-5.40818260	-1.21233715	-5.42409922
0.00000000	8.63638937	-0.83838061	6.83754804	1.13279173	-1.30277664	-5.82455665
0.00000000	4.54578610	-2.71855987	-1.13642405	-3.42512520	-3.10686817	-6.57818660
0.00000000	8.78359674	-0.80902029	6.63898299	1.03261517	-1.09903870	-5.39087153
0.00000000	7.76200057	-0.64284120	5.56527489	1.02945403	-2.50410198	-6.54825878
0.00000000	4.48511152	-6.02635987	5.48699471	0.58765728	-2.79301290	-5.73638090
0.00000000	4.32966557	-2.29309680	6.47820303	2.36319138	-2.78946725	-7.82288759
0.00000000	-3.71469479	-4.81332934	-0.39314817	-5.29803838	-1.61999948	-4.10521438
0.00000000	3.52863618	-6.18110093	0.29074014	-5.41184724	-1.92151764	-4.13875384
0.00000000	6.88888316	-0.66914490	5.62301996	2.15969400	-3.78842785	-5.08679854
0.00000000	4.05584851	-2.14911299	6.73833666	2.62082340	-1.41775472	-8.80250586
0.00000000	8.57052456	-2.70628087	3.29492457	-0.97167056	-3.96938319	-2.94731672
0.00000000	-3.82835536	-4.96720697	-2.12923962	-5.22260108	-1.20054518	-7.17046453
0.00000000	-3.75061759	-4.30459226	-1.78119825	-4.75714099	-3.11787023	-7.75588257
0.00000000	4.41528369	-2.84422523	-1.20978987	-3.69550469	-1.24541033	-7.44779624
0.00000000	4.72586826	-5.79799339	0.05082376	-4.94441834	-2.54267977	-8.33448088
0.00000000	4.44125015	-2.87628109	5.50660846	1.18934586	-1.98883094	-6.25850834
0.00000000	4.47286325	-5.91079846	-0.45559257	-4.74980265	-1.91518333	-8.16447195
0.00000000	-3.50048804	-5.32744732	-3.34935827	-4.64105668	-4.05284170	-6.92368509
0.00000000	5.00686816	-6.83332253	0.70180048	-5.84696792	-1.84996790	-7.96752398
0.00000000	7.46934173	-0.50655818	5.66969895	1.13384831	-2.17542792	-6.63536044
0.00000000	4.42709464	-6.34756741	0.73965296	-5.53160348	-1.91015588	-4.64803093
0.00000000	7.95553308	-0.90426274	5.93253901	1.21418414	-3.00824691	-7.01932510
0.00000000	8.22363686	-0.96425814	0.93382556	-5.22909727	-1.39840717	-7.84854890
0.00000000	4.85868349	-5.89580869	0.50280567	-5.08653344	-3.04659673	-7.31898168
0.00000000	8.91143860	-0.75741800	7.25302520	1.03281248	-1.51305962	-7.75272184
0.00000000	5.24968157	-6.72856607	1.19123698	-5.80522700	-1.57119652	-4.36698556
0.00000000	8.36576530	-0.90253043	6.25469216	1.23527076	-2.48748723	-8.45198755
0.00000000	4.50989772	-2.80208510	-1.12772699	-3.49658895	-3.48328313	-6.46971081
0.00000000	4.41630495	-4.81631105	-1.01390476	-3.82168287	-2.77110011	-6.77550565
0.00000000	-2.74408611	-4.99483928	-2.49338859	-3.09894727	-3.11522069	1.01548481
0.00000000	3.96748007	-5.63329335	-1.15946233	-4.73854997	-3.61975572	-6.35365299
0.00000000	4.39456390	-7.02572351	0.50017943	-5.78972054	-2.42112428	-7.22226992
0.00000000	4.14518017	-6.10694305	-0.57360671	-5.09800807	-1.45966272	-7.55618762
0.00000000	-4.33148059	-2.97041209	-2.46848088	-4.18704203	-2.46578927	-8.08723450
0.00000000	8.91221151	-0.51443162	7.20336076	1.21979277	-1.17127636	-5.45827596
0.00000000	-3.84203676	-4.82030732	-2.82927210	-4.79935865	-3.64821907	-7.96159832
0.00000000	8.18621904	-0.61014148	5.92499364	0.98862289	-2.08193211	-6.40257112
0.00000000	8.68104218	-1.16572878	1.36948520	-5.55565823	-1.45328913	-6.10638549
0.00000000	-4.24944276	-3.05101517	-2.62164049	-4.04585062	-2.35170189	-4.82557747
0.00000000	-3.48051838	-5.17413984	-3.24896969	-4.53473898	-3.73096216	-7.70129905
0.00000000	3.81302503	-6.55150625	-0.05168687	-5.34948425	-1.59353284	-5.12679168
0.00000000	4.64685749	-2.07205399	6.34464562	2.06077684	-2.09163355	-6.02308313
0.00000000	-3.84673374	-4.57374683	-2.58600871	-4.79068612	-2.72750560	-5.23099696
0.00000000	7.48606555	-0.83507003	-1.09701124	-3.73161874	-2.13739883	-6.77448334
0.00000000	4.64813380	-6.11393314	-0.03840608	-5.06596733	-2.70896618	-8.06895662
0.00000000	-3.84037232	-4.76501390	-1.72073971	-5.12717605	-2.28351008	-4.74932206
0.00000000	8.82153215	-0.74854821	6.69742676	1.03130867	-1.08939705	-6.07307200
0.00000000	-3.28342489	-4.91517522	-2.74048384	-4.51407786	-4.07433659	-6.08627207
0.00000000	-3.45816825	-3.72687075	-1.95123955	-3.93661332	-3.01072714	-5.87368417
0.00000000	5.35979045	-6.95968624	0.88480868	-6.34297586	-2.07992667	-4.24541360
0.00000000	8.90882768	-0.86856513	6.82399569	0.97246491	-1.25865416	-6.12842013
0.00000000	-3.33970707	-4.54831066	-1.49641162	-4.64717371	-2.28925341	-4.40276025
0.00000000	-3.09316537	-3.03395190	-2.74247069	-3.86050814	-3.59913440	-7.17516512
0.00000000	4.21941206	-5.06744307	-0.69371797	-4.48662646	-3.03229140	-7.20853889
0.00000000	-3.97156061	-3.74285438	-2.25798282	-4.34704958	-3.90089231	-5.90944105
0.00000000	4.12128644	-1.99984530	6.82251199	2.60478133	-1.02216019	-8.69063392
0.00000000	5.13805560	-6.35794780	0.49490866	-5.49557110	-2.47331113	-8.26128573
0.00000000	5.52073660	-6.01560319	1.25502938	-5.61635697	-2.00920990	-4.70213435
0.00000000	-3.84774108	-3.17386842	-2.38542396	-3.80216042	-3.86599661	-7.10935907
0.00000000	4.28319900	-6.90124080	-0.43993220	-5.34402094	-3.34104446	-6.48464767
0.00000000	-3.77520291	-4.42300027	-1.91679499	-4.92900359	-3.78632221	-5.26200103
0.00000000	4.01154769	-7.15782864	0.24297978	-5.81139152	-4.16092868	-6.29765990
0.00000000	8.29277897	-0.44411413	6.11200482	1.11003859	-1.47726497	-6.12772121
0.00000000	4.29048705	-5.29587232	-0.87242864	-3.85259259	-1.48092665	-6.24790489
0.00000000	7.27040334	-0.26093943	6.41195334	1.88036879	-2.57703381	-5.09450955
0.00000000	8.78520202	-1.14477701	1.44498562	-5.62327302	-2.91875830	-4.73867479
0.00000000	4.25138858	-6.59977657	-0.32581728	-5.29443728	-4.12467963	-6.68409107
0.00000000	4.41613617	-5.80385866	-0.23858120	-4.88733906	-2.74755088	-6.03604669
0.00000000	-3.58688178	-4.64651570	-2.62060995	-4.13045626	-3.73550070	-6.42642122
0.00000000	-3.92919531	-3.24875262	-2.29535499	-4.33007934	-1.89930423	-7.81127912
0.00000000	-3.75500790	-4.22118498	-3.15426783	-4.40916868	-4.13059327	-7.17755077
0.00000000	4.96392645	-5.48551809	0.44654746	-4.76196426	-1.68628707	-6.97808701
0.00000000	7.43046325	-0.89058131	5.35873367	0.90049463	-1.59057191	-6.09658970
0.00000000	3.86826377	-3.42119534	0.39681611	-3.56356335	-3.83021720	-7.24104103
0.00000000	-4.22984667	-2.73030582	6.33955421	2.54835870	-3.09372375	-8.62996575
0.00000000	5.12260618	-5.73731723	6.28084204	1.37523698	-2.65291497	-8.41913832
0.00000000	4.44905739	-6.62352812	0.26482563	-5.61411947	-3.18196089	-7.03553658
0.00000000	-3.65023955	-4.48508599	-2.69296053	-4.19812060	-1.89088151	-4.52361283
0.00000000	4.24678694	-6.72837003	0.22845003	-5.54018009	-1.66212103	-4.00399733
0.00000000	-3.93204049	-4.51375752	-2.85564595	-4.63776264	-4.17909448	-6.11319195
0.00000000	4.53841281	-4.14233551	5.70631634	0.79167660	-1.36296794	-6.55364618
0.00000000	3.87547758	-3.13691366	0.56405858	-3.53178506	-3.56631241	-6.76342095
0.00000000	4.50447472	-5.58135578	-0.34309330	-4.74417602	-1.75392309	-4.80896332
0.00000000	8.20559623	-0.27185861	6.44176502	1.15223809	-1.37901784	-6.22736118
0.00000000	-2.87581467	-4.82822788	-0.38367291	-5.17596170	-2.97736148	-5.61743153
0.00000000	-3.96758836	-4.70074750	-2.49283470	-4.96352336	-4.18034710	-6.53287734
0.00000000	-3.20386707	-3.54532876	-1.86359822	-3.91674974	-1.90468837	-4.71871927
0.00000000	-3.56695518	-3.20937326	-1.80230182	-3.94541341	-1.87584180	-5.24276026
0.00000000	3.98183316	-5.50303836	-1.09265271	-4.50792303	-3.49342186	-6.73671958
0.00000000	4.12866596	-2.08595061	6.55867539	2.50116093	-1.35681894	-8.57169793
0.00000000	-4.03415933	-4.48448240	-2.21514527	-4.89531762	-3.88067137	-5.07401851
0.00000000	-3.11327787	-3.49179693	-1.47921217	-3.70339494	-4.05855496	-6.70288236
0.00000000	4.55605381	-3.91669627	0.87142684	-5.18009583	-1.47752888	-5.17558669
0.00000000	4.60629844	-5.67583730	-0.63115981	-4.46544395	-3.10929173	-6.75997725
0.00000000	3.95448894	-5.44838509	-0.19014528	-5.21437304	-2.83162239	-5.77132777
0.00000000	7.50879610	-0.67228443	5.45154356	0.91592902	-1.70306672	-5.93099632
0.00000000	7.37035685	-0.66286353	-1.13542494	-3.51952980	-3.00055519	-5.62651852
0.00000000	-3.11310112	-4.38137794	-2.39601558	-4.44413050	-4.14134537	-6.84537304
0.00000000	3.96686706	-6.04535828	-0.98958569	-5.02260197	-2.68151110	-5.19014116
0.00000000	4.52696761	-6.08723741	-0.53657161	-4.69647521	-3.23888520	-6.46315519
0.00000000	7.79403063	-0.63377866	5.64819476	0.94530083	-3.38096212	-5.43819013
0.00000000	4.20713936	-5.91566635	-0.70951859	-4.67973330	-3.99437969	-6.86710835
0.00000000	-3.38974128	-4.69500551	-2.85759591	-4.48834777	-4.14784753	-6.77075345
0.00000000	5.20323876	-6.55566524	0.81686737	-5.87174170	-1.29969277	-7.67498620
0.00000000	4.37831672	-7.05047969	0.58011595	-5.77236985	-1.96551324	-7.64549276
0.00000000	4.05640788	-2.92100742	6.50661571	2.37404638	-2.07912051	-8.60768641
0.00000000	5.17871973	-6.76416664	1.15350276	-5.89418367	-1.27316408	-6.46196599
0.00000000	8.81880137	-0.97110906	1.85573958	-5.69361370	-1.21069209	-5.88821885
0.00000000	4.39987474	-7.27130101	0.63427308	-6.18374657	-1.35392835	-7.56703809
0.00000000	-2.99826264	-4.96909667	-1.59536674	-4.71594171	-3.88325312	-6.66788556
0.00000000	4.44162382	-2.89111038	5.66559219	1.29499109	-1.82155364	-7.04742998
0.00000000	-3.69185962	-3.58888480	-2.55953112	-4.40758970	-3.77198090	-6.82344159
0.00000000	4.76785335	-6.03315656	0.01969743	-5.06674263	-2.92092031	-6.96679960
0.00000000	8.85373431	-0.54081804	7.18623074	1.13532176	-1.12892948	-6.14057967
0.00000000	-3.68525118	-4.82456683	-2.20485652	-4.97371301	-2.30260580	-8.54270416
0.00000000	-2.83387644	-4.87059483	-1.68320711	-4.01802521	-3.54397284	-5.83401646
0.00000000	4.82407935	-5.79749174	0.16508128	-4.95847423	-3.25894699	-5.54405731
0.00000000	8.01599860	-0.91709345	5.50177301	0.63377395	-2.87019092	-6.41949107
0.00000000	4.56670856	-5.29244339	-0.78110693	-3.95611546	-3.34054799	-7.10308025
0.00000000	6.99832719	-0.60540868	6.33728064	2.13907919	-2.62529308	-6.08323680
0.00000000	4.20345817	-3.27361776	-1.17280505	-3.46331196	-1.96150778	-6.88471337
0.00000000	4.67074161	-7.03878723	0.53060210	-5.96673702	-1.45322565	-7.50995370
0.00000000	4.89006696	-5.12020014	5.62311237	0.82357152	-1.68255903	-5.61767460
0.00000000	4.73671625	-6.16695787	0.26380471	-5.17704123	-2.65803199	-8.45172341
0.00000000	4.91303090	-6.73264798	0.41617986	-5.70425844	-2.05425210	-7.99486687
0.00000000	8.52621995	-1.32643232	6.15930750	0.85044165	-1.27882723	-6.32747648
0.00000000	-2.82964752	-4.88921192	-0.29195099	-5.25136746	-2.58285713	-5.93133077
0.00000000	8.57905986	-0.61814071	6.58926088	1.07429708	-1.24221185	-6.11453039
0.00000000	3.91370246	-5.43933917	-1.16579949	-4.67617465	-3.87159728	-5.57884171
0.00000000	8.14810205	0.02923777	6.64443579	1.63943346	-1.31850056	-5.35726959
0.00000000	5.32519175	-6.31208740	0.83529302	-5.56933140	-1.07720032	-7.49409165
0.00000000	-4.14074368	-3.01379322	-2.51068554	-3.49088164	-3.75140418	-5.77884335
0.00000000	-3.54718129	-3.33914055	-2.19784910	-3.99356272	-2.91495339	-6.01307773
0.00000000	5.07058457	-5.47605005	5.89602102	0.75889328	-3.09152219	-7.14786115
0.00000000	-3.87165517	-2.79045326	0.62811248	-3.52997677	-3.61743026	-8.15038949
0.00000000	7.37473546	-0.78441885	5.33394917	0.94753353	-2.45404504	-6.58342987
0.00000000	4.66849792	-4.77451331	5.54974714	0.66139775	-2.44830531	-7.26808938
0.00000000	4.10145655	-6.61574099	-0.59286186	-5.10250423	-3.97620550	-6.98158905
0.00000000	4.43124251	-2.14092077	6.33080247	2.14309472	-2.90830147	-5.60133415
0.00000000	4.10454944	-3.65722878	0.38027485	-3.54660238	-2.29026311	-7.17932783
0.00000000	5.61712613	-6.64289492	1.18781356	-6.26661740	-2.10804545	-3.76780422
0.00000000	3.83504367	-3.43892070	0.30863532	-3.58442744	-3.79582558	-6.18727908
0.00000000	-3.23433521	-3.39210579	-1.81123235	-3.75270130	-3.29461501	-6.51876866
0.00000000	8.14421923	-0.65565210	6.02257196	1.07380960	-1.95328875	-6.63996621
0.00000000	-3.58172380	-3.82013041	-1.47344779	-4.68551622	-2.43426849	-5.21914274
0.00000000	4.49528779	-6.58210445	-0.27152479	-5.19227795	-3.45881992	-6.54265822
0.00000000	4.02406171	-6.68687897	-0.69896183	-5.22345543	-3.58289589	-6.80043338
0.00000000	8.69289856	-1.07512623	1.51473574	-5.45774842	-1.74343440	-5.00205512
0.00000000	7.95053356	-0.77332116	5.66321498	0.96264256	-2.23635876	-6.57698709
0.00000000	-3.84769849	-2.87091384	0.55766460	-3.55618052	-4.02599026	-7.43306814
0.00000000	4.34592523	-2.14469562	6.53848157	2.43987709	-1.79575479	-8.49624577
0.00000000	-4.19637390	-2.86017911	-2.57000520	-3.42103840	-3.11583834	-8.69430458
0.00000000	-3.27217399	-4.71156418	-2.66021958	-4.46329734	-4.03729157	-6.69156328
0.00000000	4.23407701	-6.66060864	-0.16460289	-5.35288115	-3.15229982	-7.43703713
0.00000000	7.62233255	-0.62566914	5.22811574	0.92181622	-2.43070861	-6.84482314
0.00000000	-3.43154344	-3.26654474	-1.52578251	-3.59614721	-3.84904546	-6.28903512
0.00000000	8.19556551	-0.33099768	6.25832148	1.18250098	-1.69945695	-6.20393682
0.00000000	4.15977687	-6.51562231	-0.71598809	-4.93027717	-3.03359789	-6.30763973
0.00000000	4.22029463	-6.14684941	-0.51502235	-5.08374516	-3.59710624	-7.06793440
0.00000000	8.21220445	-1.27492594	5.39764031	0.47741931	-3.13391699	-5.33197344
0.00000000	4.34521574	-6.98196198	0.66332124	-5.72438452	-1.60393815	-7.86359199
0.00000000	8.45393396	-0.83178084	6.43253639	1.12280960	-2.21161087	-6.92429133
0.00000000	4.46089350	-4.71069723	5.56287332	0.76220555	-2.72015492	-6.72449487
0.00000000	4.29219369	-4.69144104	-1.31789859	-3.72841307	-2.48264411	-5.37913659
0.00000000	4.54746377	-2.69441773	-1.18622381	-3.44364620	-3.15969876	-7.17895511
0.00000000	-3.76405070	-3.83458870	-1.71489324	-4.56567373	-2.37964496	-5.25438679
0.00000000	4.01253586	-2.92141473	6.55077426	2.41588659	-2.04636986	-8.56456984
0.00000000	4.68145324	-6.21640267	-0.05694882	-5.15906164	-3.05141829	-6.68364716
0.00000000	4.17829056	-2.21420728	6.66127961	2.51443101	-1.64357504	-8.67370491
0.00000000	4.77660905	-7.07903219	0.65354323	-6.20364885	-1.68804565	-8.04952341
0.00000000	4.17056651	-6.46940348	-0.52333947	-4.95593709	-2.66205007	-7.24020317
0.00000000	6.24782430	-5.00111591	4.93675397	-4.72849632	-3.01257431	-0.43394727
0.00000000	-3.52883031	-4.35505368	-1.79853884	-4.56230100	-2.38193486	-5.62459209
0.00000000	8.78220037	-0.90717697	1.52657106	-5.56920963	-1.92818400	-5.29824646
0.00000000	4.30285413	-2.89846519	-1.47308997	-3.60206658	-3.76086511	-6.40859760
0.00000000	-3.77836619	-3.69939621	-2.72469583	-4.16335015	-3.82097378	-7.62837181
0.00000000	5.16166360	-6.66574460	0.71354050	-6.12174312	-2.22193261	-8.37182220
0.00000000	6.90472455	-0.61806748	5.68831139	2.15688180	-2.81431188	-5.29120981
0.00000000	4.18789801	-3.04810572	5.10135391	0.72057896	-1.92900850	-4.38800294
0.00000000	-4.23763106	-2.86868721	-2.59941725	-3.45718556	-3.23447515	-8.62188333
0.00000000	8.40506559	-0.87312529	6.28781661	0.93754274	-1.48952707	-6.02196308
0.00000000	4.16097376	-6.77512667	-0.13133213	-5.45835144	-2.04596429	-4.32778467
0.00000000	4.22151823	-3.36265136	-1.66027634	-3.62808101	-2.04718392	-4.55462089
0.00000000	8.84515152	-1.03762120	1.36581761	-5.73671796	-1.65666434	-7.81685626
0.00000000	4.97490133	-6.30982230	0.32351527	-5.30384490	-2.42903123	-8.19912913
0.00000000	8.55461788	-0.23785767	6.98453138	1.35922791	-1.27884607	-4.86357083
0.00000000	4.75739369	-5.28892833	-0.15659386	-4.10576204	-1.46402845	-7.11917415
0.00000000	-3.68466383	-4.72129175	0.15972956	-5.58762495	5.03048448	0.41635483
0.00000000	3.94377469	-5.22163540	-1.41164103	-4.06678217	-1.76761040	-4.54083315
0.00000000	-4.21402831	-3.19090745	-2.65401860	-3.67970052	-4.12530195	-7.61570896
0.00000000	-3.04655909	-4.80953239	-1.86339538	-4.78512960	-3.78849067	-6.53697015
0.00000000	-4.06306084	-4.51713678	-2.30452953	-5.17126624	-1.37392591	-7.86095178
0.00000000	-2.51129326	-4.45799092	-0.60017572	-5.06061254	-2.23591179	-7.40301359
0.00000000	5.35139207	-6.88990609	1.25445551	-6.19673201	-2.16029243	-3.86900723
0.00000000	5.63342110	-6.28423756	1.21330949	-5.71718893	-1.75319003	-5.10929513
0.00000000	4.59047705	-2.94885784	5.58712101	1.20247554	-1.76448262	-6.11049993
0.00000000	-4.21644063	-2.77817208	-2.43708963	-3.23514042	-1.94326980	-8.97157316
0.00000000	4.28498331	-2.22444778	6.50041782	2.38495992	-1.99237422	-7.05021355
0.00000000	4.10389882	-2.10713088	6.73062363	2.58594502	-0.91791896	-8.62367736
0.00000000	-0.77798857	3.74792856	0.08697911	2.32774263	-2.33446448	-3.71407424
0.00000000	4.02361657	-3.46887864	0.43591958	-3.52776208	-3.49722644	-6.63057308
0.00000000	7.64478178	-0.10449106	6.42148581	1.77675963	-2.97498472	-5.19059591
0.00000000	8.29440467	-0.99262764	6.32803728	1.29379764	-1.67982569	-8.23674616
0.00000000	4.51720160	-6.07256444	-0.56637305	-4.80120906	-2.67228535	-8.23310278
0.00000000	-3.49708073	-5.32095159	-3.36580679	-4.60421043	-3.79056615	-7.67342288
0.00000000	4.35943993	-5.16522766	-1.06227440	-3.98327889	-2.59250315	-5.67888689
0.00000000	4.27706781	-2.15345294	5.72883569	2.34519313	-3.11990635	-5.42723039
0.00000000	-3.90186425	-4.75688073	-2.58038663	-4.90699055	-2.05572620	-4.78055284
0.00000000	8.68217770	-0.93991422	6.61086880	0.95178442	-1.02023995	-6.27144910
0.00000000	8.22546135	-0.02598470	6.74112887	1.52297650	-1.16987989	-6.29714930
0.00000000	4.46120533	-3.24704809	5.49277039	1.23283730	-1.34033051	-4.76540066
0.00000000	4.78860171	-6.53744475	-0.08866792	-5.13521602	-2.33323687	-8.22262624
0.00000000	5.43695496	-6.18818439	1.06670152	-5.53879751	-1.02212790	-7.46285503
0.00000000	-3.95334574	-3.49053222	-2.42487002	-4.74887878	-1.71702990	-8.16550210
0.00000000	4.83339262	-6.66303375	0.29469851	-5.50593702	-1.10209864	-7.50644373
0.00000000	-3.52542739	-3.39963888	-2.10097461	-3.88583967	-4.11239878	-6.68064212
0.00000000	5.15608764	-6.32547341	0.49781862	-5.41560189	-2.38476604	-8.21189948
0.00000000	4.70807217	-5.95139260	-0.01592299	-5.04214301	-2.37352210	-6.60725205
0.00000000	4.44068171	-3.33569082	7.15145982	1.50842695	-1.59989910	-3.75890666
0.00000000	8.08580931	0.00710227	6.56860803	1.42810712	-1.31687739	-5.07939477
0.00000000	-3.87159186	-5.02164003	-2.28838444	-5.22113549	-1.23652293	-7.52628219
0.00000000	-2.96259550	-4.90600597	-0.85078331	-4.96557091	-2.55601208	-4.65275198
0.00000000	4.07064256	-5.81273366	1.00173687	-5.36053970	-1.60372503	-4.14265213
0.00000000	4.53637183	-6.42102026	-0.48083782	-4.91388974	-2.44620020	-8.45589303
0.00000000	8.71018627	-3.30622647	7.58509990	0.35765057	-1.93818789	-0.09369470
0.00000000	4.52285618	-7.13284182	0.60330744	-6.10085589	-2.87899786	-4.83386565
0.00000000	-3.32120720	-5.61840823	-3.38043860	-4.56635028	-2.52857426	-7.96676271
0.00000000	4.12852993	-3.76889029	0.17627386	-3.56975362	-1.59414759	-7.21300916
0.00000000	4.26424813	-3.47156096	-0.38743308	-3.52431947	-3.26548116	-6.99099499
0.00000000	4.65845268	-7.00499819	0.25549809	-5.90170283	-1.96041591	-4.68968742
0.00000000	4.30682782	-2.17633900	6.56404351	2.45829244	-1.82275752	-8.14069652
0.00000000	4.32704174	-6.83997516	0.01215851	-5.48000119	-3.17160221	-7.15323993
0.00000000	-3.64961868	-4.88738755	-1.63548318	-5.14414732	-3.80464679	-5.84614793
0.00000000	-3.51653367	-5.02904858	-2.81712260	-4.68665363	-4.18433055	-6.28229563
0.00000000	3.91902630	-5.67805413	-1.71016934	-4.49331409	-3.40402855	-7.72392699
0.00000000	4.54509228	-6.97705361	0.07992455	-5.63266513	-2.51429268	-7.33168602
0.00000000	4.31544778	-3.51677228	-1.64400221	-3.54401671	-1.56699776	-4.44622874
0.00000000	4.27896743	-2.81475061	5.26311896	0.85022116	-1.82453639	-6.01222312
0.00000000	4.82713117	-6.24889151	0.74139479	-5.46097293	-2.82846826	-7.08855870
0.00000000	4.15928401	-4.87673874	-1.15572005	-3.97644021	-2.64142665	-8.11782879
0.00000000	-4.07139721	-3.91000358	-3.26204118	-4.51104589	-2.42141847	-8.59424131
0.00000000	5.63606849	-6.38543656	1.30633593	-6.08006437	-1.66850811	-8.35776197
0.00000000	8.12234899	-0.98819311	5.31459499	0.49799686	-2.25281947	-7.11202641
0.00000000	4.18454608	-2.19780347	5.85035309	2.39187194	-3.41291487	-4.87672844
0.00000000	-3.63062245	-4.94385303	-1.43244506	-5.04394247	-3.60405835	-5.98295726
0.00000000	3.96838071	-3.89108833	-0.35214078	-3.63409387	-2.01502656	-7.41273219
0.00000000	8.16305207	-0.80526957	5.77095481	0.94391506	-2.55980165	-6.75047844
0.00000000	-3.89259762	-3.50939822	-3.32482398	-4.45229591	-2.98739316	-8.27260643
0.00000000	4.12913059	-2.86762409	6.31957542	2.09870347	-3.33794249	-5.15737861
0.00000000	-4.09974183	-2.59878356	2.45382569	2.18049330	-2.52072564	-5.50377732
0.00000000	-4.02304266	-3.20675428	-3.10105150	-4.12901039	-4.00190475	-7.89668771
0.00000000	4.90622773	-6.43295630	0.24860037	-5.43497983	-1.43588148	-7.82221123
0.00000000	3.90924646	-3.69424527	-0.18406790	-3.60352948	-3.25499236	-7.25307309
0.00000000	4.37499332	-5.77762887	-0.43753374	-4.82308206	-3.41518622	-6.93024572
0.00000000	-3.85363083	-4.41477817	-1.97315765	-4.98582008	-1.80462236	-7.80290360
0.00000000	-3.82737205	-4.49418291	-2.44618013	-4.65594254	-1.31138450	-4.47529951
0.00000000	-3.22796133	-3.48162366	-1.35716287	-4.65017659	-1.64949963	-5.14264659
0.00000000	5.75704599	-6.32337373	1.39709693	-6.05318597	-1.22541365	-7.10671393
0.00000000	-3.80257640	-4.05853544	-2.04695956	-4.77079997	-2.40118189	-4.77434387
0.00000000	4.25727433	-3.09684438	-1.36441324	-3.32026064	-2.45696695	-5.06252046
0.00000000	4.39014643	-3.24515224	5.66516745	1.10246171	-2.65243989	-6.49870143
0.00000000	3.55609307	-7.14128308	-2.29540574	-5.21361142	-2.40892412	-6.49186180
0.00000000	8.11518330	-0.09021778	6.74723601	1.46604072	-1.45939961	-5.04853216
0.00000000	7.93332660	-0.81890045	5.66215826	0.93552656	-1.90027086	-6.48098913
0.00000000	7.73464161	-0.88089570	-1.06349548	-3.82015967	-3.12367168	-7.16186666
0.00000000	4.12010719	-5.77838490	-0.94401928	-4.59567154	-3.48554718	-6.88461445
0.00000000	3.83504389	-6.14672535	-0.60104140	-5.12106859	-2.75958523	-5.56993032
0.00000000	4.29688240	-3.15871046	-0.55749544	-3.43424155	-3.61973383	-5.14074921
0.00000000	-3.10763468	-2.92846228	0.48337113	-3.54672970	-3.09396215	-8.45622062
0.00000000	-3.92599370	-4.49160941	-2.10646747	-5.10202576	-1.38995154	-7.28873281
0.00000000	7.51835139	-0.61027919	5.36586170	1.05496032	-2.34288968	-6.54232610
0.00000000	5.76604471	-6.25242221	1.42440519	-5.84454100	-1.14557905	-6.15791964
0.00000000	4.02004607	-3.68646809	0.44661179	-3.55979795	-1.89739737	-8.43323709
0.00000000	4.20636772	-5.74713639	-1.72599055	-4.47011362	-2.79327278	-7.95991061
0.00000000	8.74523670	-0.90136785	1.48614996	-5.48489606	-1.83967858	-5.79873264
0.00000000	4.66668077	-5.12408879	5.68194949	0.77949748	-2.47815805	-6.53542264
0.00000000	4.92607207	-6.62885986	0.34162614	-5.48741680	-2.06812001	-8.41196557
0.00000000	4.87091802	-5.87069249	-0.29794337	-4.75838955	-2.23020645	-8.22907397
0.00000000	3.88594848	-3.71137671	-0.04975188	-3.61271363	-3.45503932	-6.65017921
0.00000000	5.72804149	-6.22484452	1.38753376	-5.87275957	-1.27163820	-4.93255954
0.00000000	4.17234065	-6.73329484	-0.38301208	-5.28099731	-3.88632333	-6.69564445
0.00000000	4.60202895	-5.52663938	-0.52631107	-4.40532954	-2.67892727	-6.35215100
0.00000000	-3.48771837	-5.12455710	-2.53249632	-4.75424399	-4.02731630	-6.22637636
0.00000000	4.36656546	-5.72116784	-0.65851925	-4.54033009	-3.17910723	-7.57764902
0.00000000	8.00116834	-1.20622492	0.88092152	-5.24062423	-3.23673986	-4.83047498
0.00000000	4.31503294	-3.49209522	-0.26929408	-3.46498854	-1.70518099	-5.06685953
0.00000000	7.91408958	-0.43263704	5.95848921	1.13782415	-1.51346144	-5.66766771
0.00000000	5.19330354	-6.34481451	0.66836037	-5.31598021	-1.58654063	-8.71487224
0.00000000	5.34148858	-6.50248202	0.93072318	-5.79805321	-2.31055596	-7.54249131
0.00000000	6.91509818	-0.46691915	6.42342487	2.16096007	-1.93276408	-5.66083752
0.00000000	-3.02449069	-4.84013312	-1.37841016	-4.84900442	-3.70777582	-5.86382606
0.00000000	-3.31443372	-5.66658756	-3.84384204	-4.88631982	-1.90725396	-8.17157109
0.00000000	5.10360913	-6.25269335	1.06953849	-5.63357493	-1.70468460	-5.28707769
0.00000000	7.05786423	-0.56661531	6.75386125	2.17066836	-1.35434354	-5.62470998
0.00000000	3.97347633	-5.67176730	-0.32083479	-5.08496937	-3.30535823	-5.58749028
0.00000000	4.14852332	-5.64887943	-1.68978231	-4.06964827	-3.90087649	-7.78334209
0.00000000	4.42516723	-3.16240513	5.50503271	1.23455688	-1.70727965	-4.86477542
0.00000000	-3.52327674	-3.43187610	-1.47159839	-4.41079471	-3.59328365	-5.20592063
0.00000000	8.62565413	-0.97950103	6.55190239	1.10588481	-1.45645358	-7.91679566
0.00000000	7.88776846	-0.53251634	5.84384472	1.12756503	-2.03176216	-6.13941119
0.00000000	4.03317277	-6.82558186	-0.77707062	-5.27120113	-4.01256381	-6.67981674
0.00000000	-3.73889194	-4.66279185	-1.98265335	-5.06216799	-3.89093853	-6.33723653
0.00000000	4.12681268	-6.97550725	0.29120005	-5.63786084	-2.19784902	-4.72411765
0.00000000	7.58765081	-0.71821385	5.35236478	0.91873020	-2.16034369	-6.45791342
0.00000000	7.40687231	-0.65363713	5.45054040	0.93418123	-2.09454428	-5.56851003
0.00000000	1.95899705	8.84533462	-3.91806263	0.25045315	-3.45800734	-1.36925873
0.00000000	4.46872172	-3.31513562	5.53184248	1.20417695	-1.54525119	-5.97520833
0.00000000	-4.15883496	-3.55776309	-3.21054790	-4.43265504	-2.54407089	-8.46304001
0.00000000	5.30139135	-6.45848520	0.89126935	-5.83499559	-1.28383697	-7.47041578
0.00000000	9.01922380	-0.64072672	7.33349993	1.12102607	-1.13563657	-5.20403107
0.00000000	4.88295417	-6.68607894	0.51113811	-5.63351603	-2.20316361	-7.40829509
0.00000000	8.60823874	-1.39610257	1.46856259	-5.55080276	-3.23287999	-4.74766608
0.00000000	8.44012575	-0.53231056	6.33308750	1.03535037	-2.13069647	-6.22922155
0.00000000	7.56729757	-0.14314170	6.48790322	1.83685793	-2.39026081	-5.41051863
0.00000000	4.10438332	-3.67766860	0.53754273	-3.53089574	-1.75984858	-8.19584731
0.00000000	7.02131890	-0.67884247	5.62590026	2.11618519	-2.91647643	-4.53989549
0.00000000	4.33735989	-4.87897889	-1.31095400	-3.73170402	-3.07847558	-5.88443688
0.00000000	4.21353848	-3.09227551	-1.42115149	-3.35712326	-2.21198633	-4.56129176
0.00000000	4.14480349	-6.80395455	-0.34458684	-5.28418151	-2.24338142	-5.40192786
0.00000000	-3.74796407	-3.43360463	-2.21749327	-4.36499979	-2.78512347	-5.62649232
0.00000000	4.12096096	-5.54909854	-0.97813639	-4.47573295	-3.24508870	-6.64677556
0.00000000	5.03554396	-6.77291311	0.73710427	-6.08671793	-1.81392631	-7.90320497
0.00000000	-4.18060948	-3.19512395	-2.55357155	-4.05330734	-4.17973692	-6.13337219
0.00000000	-3.08972095	-4.81853240	-1.79415141	-5.02092754	-3.57994655	-6.54629282
0.00000000	-3.47724535	-5.85701168	-3.44203352	-4.94243271	-1.50505063	-8.22029624
0.00000000	3.72815159	-6.37011543	-0.59965024	-5.26005202	-2.71339458	-5.49947173
0.00000000	7.44180062	-0.29223948	6.19483807	1.54863598	-3.56158859	-4.78066101
0.00000000	7.99705636	-0.46489239	6.04779924	1.30745670	-3.58552757	-4.77022866
0.00000000	6.77289477	-0.38330546	6.63737452	2.20644962	-1.07767590	-6.45103620
0.00000000	-3.23940727	-4.48126461	-1.64337111	-4.50513779	-2.36652424	-5.31861629
0.00000000	4.88735973	-7.09718020	0.81828155	-5.99724994	-1.50379489	-4.71149578
0.00000000	4.32892486	-5.97994032	-0.51932237	-4.83182021	-1.34505371	-8.51830977
0.00000000	-3.35835616	-3.46632060	-1.64032093	-3.77715283	-3.79847138	-6.00973444
0.00000000	-4.13573310	-3.81494648	-2.02539411	-4.74187608	-3.86665613	-5.40857481
0.00000000	4.14113165	-3.18724933	-1.31567933	-3.31821472	-1.67440506	-4.64966775
0.00000000	4.85101017	-6.53957481	0.33043323	-5.49302766	-2.03852685	-7.87159569
0.00000000	4.33872814	-6.08982911	0.46702219	-5.35469170	-2.84557921	-4.39031233
0.00000000	5.58394205	-6.29243803	1.28649612	-5.96593298	-1.62137224	-8.32698091
0.00000000	7.72229018	-0.34792212	5.97181077	1.23207515	-1.14854786	-5.72956213
0.00000000	-3.95401441	-3.71740902	-2.40760050	-4.62996230	-3.34378220	-5.99673973
0.00000000	-3.85958131	-3.41197625	-2.27776616	-3.96549110	-3.95167024	-7.12580295
0.00000000	6.94101407	-0.28582180	6.67150880	2.11320952	-1.44201816	-5.26675757
0.00000000	-3.87899889	-3.66242016	-3.08598295	-4.39503100	-3.22946929	-8.19804787
0.00000000	-3.49961386	-5.20878558	-2.69993683	-4.77590786	-4.10356687	-6.54883329
0.00000000	5.78910165	-6.16435600	1.49475754	-5.75441446	-1.65620275	-4.66926025
0.00000000	4.73816899	-7.18475666	0.70838731	-6.22031419	-1.98162494	-4.51658826
0.00000000	-4.37513986	-2.95816470	-2.74282739	-3.61417286	-2.38747983	-8.59607905
0.00000000	8.87663224	-0.60521075	7.04842981	1.10549791	-1.28539347	-6.08068854
0.00000000	4.50454388	-4.15690466	5.59295204	0.77275538	-2.35865667	-6.69333343
0.00000000	-4.24179989	-3.28602923	-3.13287263	-4.24357607	-2.36869717	-8.62580392
0.00000000	4.51952594	-6.86108143	0.43109706	-5.70923013	-1.97895552	-4.71262365
0.00000000	-4.30015031	-2.99347178	-2.68321677	-3.57122778	-3.61439847	-8.19207318
0.00000000	2.60858195	-5.14025038	-0.57392961	-5.02844231	-2.66801876	-5.26218538
0.00000000	-3.56989623	-4.76050896	-2.18154745	-4.50228571	-3.70097435	-5.31699652
0.00000000	4.15766058	-4.79678778	-1.35130176	-3.90202186	-2.91597634	-6.12357262
0.00000000	5.04331072	-6.45691288	0.44618793	-5.36910869	-2.81438494	-4.96687073
0.00000000	-0.88977751	3.49104596	-1.00136042	2.00218684	-0.99972553	0.80907160
0.00000000	5.15566709	-5.67692306	1.26747041	-5.60117726	-1.57399076	-4.28032464
0.00000000	-4.03349623	-4.19048122	-2.04023692	-4.96630467	-2.05628635	-7.88856050
0.00000000	4.87307216	-6.22588231	0.29924853	-5.35230865	-2.04998626	-7.57998567
0.00000000	-3.90044505	-4.60931984	-2.10822392	-5.13111550	-1.15394511	-7.31787766
0.00000000	3.99464977	-3.92215147	-0.37180571	-3.62134677	-2.02691303	-7.20097631
0.00000000	4.00287199	-6.99246140	0.31582127	-5.68533617	-1.38345277	-7.78841923
0.00000000	-0.64099385	3.20862967	6.72420505	2.41606036	0.55715634	-2.13758010
0.00000000	8.96512220	-0.54491740	7.30974719	1.15948754	-0.96379729	-6.91326852
0.00000000	-3.44759823	-3.13743187	-1.64137985	-3.75037018	-2.16358341	-4.49267073
0.00000000	5.55457830	-6.63848463	1.23862672	-6.25512352	-2.17372553	-3.97300681
0.00000000	5.38849558	-6.62699894	1.02535518	-5.99858523	-1.95537694	-7.82606473
0.00000000	4.23434167	-5.26113845	-0.60656399	-4.44678386	-2.86584768	-7.15575145
0.00000000	8.31461869	-0.11131750	6.88161985	1.37654548	-1.22471019	-5.10194241
0.00000000	-3.42723261	-3.49059322	-1.83470376	-3.85001513	-3.90132308	-5.78828488
0.00000000	4.27227202	-2.32375640	5.88738993	2.28369300	-2.60958874	-8.44854110
0.00000000	5.06401467	-7.01869018	0.84866040	-6.18666214	-1.65480581	-7.68664724
0.00000000	-4.00990601	-3.25192615	-2.31054798	-4.29583051	-3.34815052	-5.90905395
0.00000000	7.96284380	-1.00793009	0.97289765	-5.25631366	-1.62812680	-4.84687572
0.00000000	4.42646084	-2.90378461	5.14673805	0.84018187	-1.66290148	-5.68770570
0.00000000	4.98005430	-6.11574982	0.46668340	-5.24616080	-1.29513369	-7.22239868
0.00000000	4.45943394	0.91493381	7.48413822	1.14366445	-1.83126848	-3.60789368
0.00000000	4.30445667	-3.67515364	-1.56067467	-3.68050628	-1.79234925	-5.81142756
0.00000000	7.40051183	-0.54427085	5.52582278	0.90412605	-1.89147482	-6.59365123
0.00000000	5.30272638	-1.81459496	6.35981046	-2.40228298	-0.72360139	-8.34328238
0.00000000	4.31525322	-4.69585924	-1.13233387	-3.84008949	-3.12301496	-6.90627861
0.00000000	8.02381260	-0.76225305	5.85322110	0.96729591	-2.67921388	-6.84079455
0.00000000	4.18626236	-5.79968081	-0.87441286	-4.62697174	-3.24925771	-7.05938176
0.00000000	4.31919968	-3.92306956	-1.11581080	-3.52949081	-3.02001995	-5.48592200
0.00000000	4.87896728	-5.08002360	5.66628973	0.84780670	-1.17927216	-5.27568429
0.00000000	7.44705681	-0.80581337	-1.07957079	-3.47741930	-1.61912868	-6.44346886
0.00000000	4.40818783	-5.20434200	-0.83418983	-4.19389683	-3.27560898	-6.86093226
0.00000000	-3.63857988	-4.10910438	-2.08798752	-4.43734998	-3.88717986	-5.57829690
0.00000000	3.85453098	-3.26544978	0.46308124	-3.55924410	-3.44636649	-5.96223273
0.00000000	-3.76404686	-4.74804923	-1.76431243	-5.13158990	-2.41509084	-4.82248876
0.00000000	5.06816619	-7.05334204	0.81475754	-6.26223311	-1.73805375	-3.85787946
0.00000000	7.19818420	-0.56469587	5.97261731	1.47628116	-2.24504252	-6.28344916
0.00000000	8.26756549	-0.50938075	6.11119285	1.10977494	-1.39247494	-5.82774143
0.00000000	-3.14658053	-4.94760891	-2.39259019	-4.55409350	-3.78928744	-6.06196505
0.00000000	4.08632091	-5.66997668	-0.96050515	-4.54578468	-3.42319871	-6.48635589
0.00000000	4.23296304	-2.13046377	6.59817257	2.39283210	-3.04902964	-4.74631009
0.00000000	-3.18618625	-4.98381581	-1.99638462	-4.01663519	-3.36179647	-6.00101855
0.00000000	4.25023804	-6.71762634	-0.25704569	-5.27682807	-3.44889565	-7.13034003
0.00000000	3.98144513	-3.92268126	-0.63607820	-3.67794533	-2.30882457	-7.18599289
0.00000000	7.66071970	-1.01414265	-0.43601866	-4.25040793	-2.06843467	-6.51783111
0.00000000	4.02798030	-6.14585309	0.00982209	-5.31940180	-1.36238038	-7.52688808
0.00000000	-3.82673649	-4.32077655	-2.98668168	-4.55415862	-2.28389380	-8.19142361
0.00000000	8.37417729	-0.80895437	6.17385659	0.94020584	-2.35179752	-6.90953207
0.00000000	-3.41193017	-3.36544295	-1.89086553	-3.80557435	-3.23021416	-6.73016863
0.00000000	-3.78780110	-3.16845181	-2.87694307	-3.97224335	-3.86273354	-7.71539967
0.00000000	5.11020877	-6.09343097	0.51196521	-5.21734926	-2.71539542	-7.22397373
0.00000000	4.06904541	-3.92943004	-0.03648111	-3.64670460	-1.69110110	-7.27659235
0.00000000	5.21112646	-6.36968350	0.64766619	-5.53650993	-2.09584238	-8.50701207
0.00000000	7.90867303	-0.46818680	5.96040499	1.22028867	-1.77098322	-6.51307196
0.00000000	-3.44079931	-3.63993295	-1.90632310	-4.03784825	-2.21708534	-4.88043179
0.00000000	8.99187406	-0.53239148	7.35860850	1.14949877	-0.87867359	-8.23912619
0.00000000	-3.24516252	-4.88693898	-1.35099479	-5.06364894	-3.88021377	-5.30720455
0.00000000	-3.75027310	-4.62143274	-1.83810262	-4.88440340	5.08414688	0.46054996
0.00000000	-3.34993172	-3.94443526	-1.89644000	-3.99111642	-3.48735519	-6.27836552
0.00000000	4.38092851	-7.03441362	0.68109323	-5.74522753	-2.01259642	-7.48012016
0.00000000	5.33973194	-6.04353943	0.96273353	-5.45785859	-1.09592071	-5.32911840
0.00000000	4.38607412	-6.41892814	-0.02452458	-5.41387450	-2.17433851	-7.54817403
0.00000000	8.85615445	-0.75750894	7.07145801	1.06833241	-1.78450245	-8.21787059
0.00000000	3.94947501	-3.28073704	0.49926435	-3.52697429	-2.92693464	-5.68659929
0.00000000	-2.81059433	-4.91124302	-0.78005440	-4.96582620	-3.33571553	-5.29133698
0.00000000	4.40904180	-2.76655293	-1.47920928	-3.56249553	-3.06013292	-6.62238206
0.00000000	3.68455283	-6.99462695	0.17909327	-5.57229950	-1.70218897	-4.91187789
0.00000000	-3.20647917	-3.30304487	-1.43022906	-3.62909143	-2.00504536	-5.97192134
0.00000000	-2.95653810	-4.86869024	-1.87999195	-4.56139899	-3.75008846	-6.16975165
0.00000000	-3.39999650	-3.31043509	-1.51647141	-3.73691066	-3.47689626	-7.24144213
0.00000000	-3.79600418	-4.65707629	-2.34242430	-4.76508351	-1.75365507	-4.19765556
0.00000000	3.79710000	-6.00263011	-0.54470997	-5.10664621	-1.64767056	-5.36153889
0.00000000	8.24705290	0.33665228	7.13750875	1.37333695	-2.58779222	-4.33468698
0.00000000	-3.25858265	-2.90392625	0.56971167	-3.54327811	-2.92842162	-8.66201327
0.00000000	4.54064848	-6.13850761	0.01618418	-5.24191018	-2.82542663	-7.33814822
0.00000000	-4.09498973	-4.42062426	-2.24824705	-5.10763937	-1.29604044	-7.52744028
0.00000000	5.92232178	-6.08737040	1.88869146	-5.73596711	-1.03839437	-5.50062919
0.00000000	-2.97450848	-1.99618436	2.71677963	2.21406254	-2.43513586	-4.50522971
0.00000000	8.08011728	-0.28128251	6.19823174	1.21641180	-1.45325403	-6.15328476
0.00000000	3.75819360	-6.56863229	-0.93130196	-4.99431772	-2.58924729	-5.71392535
0.00000000	7.79118936	-0.66091592	5.58687102	0.98137633	-2.26753247	-6.39323348
0.00000000	4.55621693	-2.31200219	5.90009192	1.90773867	-3.59543730	-4.99718524
0.00000000	7.83393185	-0.06024990	6.54504730	1.60217913	-2.55335568	-5.31005472
0.00000000	-3.00840272	-4.37207163	-2.32925668	-4.51243625	-3.01080524	-7.36636971
0.00000000	4.11322858	-3.45593031	0.75135657	-3.48094249	-1.37729107	-4.42901953
0.00000000	-4.08189856	-3.35143598	-2.74309782	-4.00953100	-3.95656120	-7.17511043
0.00000000	5.24359463	-6.27214013	0.50954353	-5.39228237	-1.62046373	-6.73823338
0.00000000	2.07613101	1.02999166	1.87633908	-5.80784840	-1.38349468	0.74846459
0.00000000	6.92815185	-0.53071218	6.34682981	1.89184504	-2.33696775	-6.34751520
0.00000000	-3.44648937	-5.22496749	-2.53555206	-4.72505962	-4.17472556	-6.89639841
0.00000000	4.02182749	-2.75592773	6.51355161	2.49025259	-1.81308599	-8.64085437
0.00000000	5.38125756	-6.29319202	0.92204815	-5.63651986	-1.33187891	-7.39283501
0.00000000	5.51485609	-6.45950221	0.98976981	-5.90372990	-1.26802638	-5.92136831
0.00000000	8.95914432	-0.61737056	7.31222627	1.14832860	-1.47170197	-8.19754199
0.00000000	8.25680582	0.11749358	6.94324375	1.54501971	-0.93684734	-6.83847238
0.00000000	5.93888754	-5.49499006	1.68194985	-5.82127528	-1.75054824	-3.88474521
0.00000000	5.68833416	-6.49667158	1.25401248	-5.79873302	-1.99489531	-4.42812007
0.00000000	4.28843094	-7.11952352	1.11119137	-5.83491967	-2.18469102	-3.87985575
0.00000000	-3.30485985	-5.26545839	-3.20314669	-4.44153608	-3.64188846	-6.43229896
0.00000000	4.34668557	-2.57699068	-1.24195827	-3.42812303	-3.39853550	-6.31576350
0.00000000	-3.50768181	-5.15359873	-2.88620335	-4.74086440	-3.94566071	-7.08850821
0.00000000	-2.83919580	-5.01666610	-1.01216459	-5.06053239	-3.72138211	-5.36357748
0.00000000	4.16884954	-2.65473047	6.20964082	2.28244232	-2.18515166	-8.56733250
0.00000000	7.80735820	-0.78778440	5.37711380	0.94520182	-2.45463314	-5.33538643
0.00000000	-3.98138252	-3.33827010	-2.36098865	-4.59970306	-1.61924348	-7.81218076
0.00000000	-4.20432533	-3.13201718	-2.58999962	-4.03317860	-3.61897288	-5.72261961
0.00000000	3.94892774	-3.80849528	-0.88688598	-3.56308963	-3.49747634	-5.58689141
0.00000000	-3.56382065	-3.92958437	-1.73093532	-4.55552954	-2.57577106	-5.51184698
0.00000000	4.12380645	-2.47502991	6.45314352	2.43293899	-2.39477038	-8.38088649
0.00000000	-3.49420998	-2.95570471	0.42095092	-3.56910827	-3.91641300	-7.73504306
0.00000000	4.29317174	-3.79467907	-1.21791743	-3.63876664	-3.62942157	-6.25794186
0.00000000	4.42139291	-4.74397816	-1.01437763	-3.84331116	-2.51868975	-6.53211461
0.00000000	7.65440425	-0.33989347	6.11991850	1.43626869	-1.52152890	-6.15152408
0.00000000	-3.53574711	-5.45694924	-3.44036287	-4.77961917	-1.25786160	-7.36257067
0.00000000	4.21365059	-3.79324235	0.40775888	-3.48606497	-2.29013757	-6.72613676
0.00000000	-3.52864562	-4.91657992	-1.79175226	-4.98791996	-4.02388893	-6.60668691
0.00000000	-3.86774392	-3.29939173	-3.28623789	-4.34013151	-3.11109503	-8.22965673
0.00000000	-3.42625279	-5.91766931	-3.43021493	-4.92558160	-1.53769289	-7.66482736
0.00000000	3.87710229	-5.41948784	-0.98972557	-4.70502275	-3.40338231	-5.38744794
0.00000000	7.49780540	-0.44986727	6.41449348	1.92279109	-2.05458405	-5.87150992
0.00000000	7.62886249	-0.73934531	5.39924893	0.94064592	-1.99378518	-5.77797947
0.00000000	4.61586138	-6.91197149	0.82217843	-5.72196937	-1.56744771	-4.95562027
0.00000000	3.98925496	-2.39299001	6.66174918	2.58032301	-1.92092611	-8.71062336
0.00000000	8.59356366	-1.02039187	1.17078204	-5.39265896	-1.56835360	-4.35580107
1.00000000	4.30009936	5.45462491	1.40988111	6.70646338	0.47601392	6.30617044
1.00000000	-4.51798645	4.04008748	-1.32093641	4.18500658	0.74164184	4.79126431
1.00000000	4.90192258	4.84942857	3.48612410	5.91511982	0.92349043	5.03170627
1.00000000	-1.99072515	4.82588481	0.03380238	5.55013368	0.15364901	5.49835242
1.00000000	0.16181608	-9.19599559	1.97003247	-8.42748714	-3.53115013	0.58016823
1.00000000	-0.55495026	-9.24569576	-2.22454202	0.39286629	1.23290425	3.39770783
1.00000000	5.77937588	5.55897967	4.46879256	6.27670818	1.69611695	5.92717195
1.00000000	-5.77458941	1.10539996	-2.82908274	3.59037924	-6.21025055	2.23763240
1.00000000	5.39279008	5.41930132	4.05271179	6.28110253	0.94254323	6.39703693
1.00000000	-0.37276131	-9.38615116	2.04353986	-8.60110618	1.03051258	2.99408730
1.00000000	2.44025054	8.51209496	1.78655455	8.88167203	2.81495228	6.56949299
1.00000000	3.06593149	4.99532409	0.36319360	5.67445354	2.01257294	5.88939182
1.00000000	4.83799047	5.96675564	2.41273784	7.10686388	0.61830958	6.31279421
1.00000000	4.77916259	8.01433487	4.89484934	7.47876014	2.81980873	5.18252458
1.00000000	3.65522608	7.76744686	2.74151068	8.31980139	1.77575694	7.75394046
1.00000000	-1.54589639	4.84997029	0.43649780	6.57871633	-0.04339702	6.24095429
1.00000000	-5.76652365	1.03347816	-2.56238762	3.67330194	-6.70779572	2.71611650
1.00000000	5.04614148	7.22926258	4.56585724	7.04890724	0.84584403	7.57217664
1.00000000	4.13522572	7.47142796	2.80099545	7.62900436	2.64513960	6.07970202
1.00000000	2.06419272	8.82162471	1.18760181	8.95242463	2.65817947	7.24403591
1.00000000	-2.45431280	4.73310577	-0.75606266	4.90173124	-5.62239241	2.51038105
1.00000000	-2.27303226	4.76906420	-0.87346049	4.68645624	0.62565567	4.06387723
1.00000000	-6.17183918	-0.75069741	-2.59976233	2.85227715	-6.84545330	2.44728650
1.00000000	1.69406935	8.90458884	1.23573614	8.97447366	2.80259062	8.37074795
1.00000000	5.80063571	5.53086824	4.53256839	6.39660138	1.89000734	5.86964638
1.00000000	2.80475809	5.27837401	-0.83709140	4.63662716	0.85419791	5.12081500
1.00000000	2.01756483	8.79503713	1.21041130	8.98548181	2.35090401	8.69470759
1.00000000	4.47745645	5.60925002	1.12053764	6.91350656	0.57577758	6.47048339
1.00000000	4.33705261	7.54413656	3.87709583	7.87535433	0.73747844	7.83150443
1.00000000	2.35415133	5.54858097	-2.56794843	2.52699856	1.18658689	4.14921505
1.00000000	4.65474820	6.17037385	1.43031352	7.25223389	1.23570262	7.54555357
1.00000000	5.38215966	5.59031638	4.44043028	6.46388784	1.68949971	6.11144713
1.00000000	4.82648353	4.97849365	3.64519182	6.02875577	1.70461080	5.65328112
1.00000000	1.76588729	8.84868291	1.64973868	8.54725882	1.90619311	3.10681515
1.00000000	-6.05837167	-0.20241127	-2.54937858	2.87779393	-6.59427241	3.29050509
1.00000000	3.67853215	5.32493561	0.57918820	6.60203232	0.33208169	6.57886167
1.00000000	3.20434939	8.14450126	2.62918183	8.58755770	1.93992939	7.66231377
1.00000000	-6.04014773	-0.29095449	-1.94032799	3.25025162	0.55596530	4.41799377
1.00000000	1.93058447	5.69304330	0.73810326	-3.96718789	1.93231085	3.52871428
1.00000000	5.12898037	6.49990805	3.37674624	7.34569209	0.83882874	7.33219735
1.00000000	-5.54971820	1.77939087	-2.88709267	3.65512459	-5.42514954	2.66768642
1.00000000	-5.67238926	1.39226298	-2.67280659	3.57440144	-6.19194506	2.64543798
1.00000000	-2.09599230	4.74485940	0.32720271	6.34843718	-5.71776298	3.11847118
1.00000000	3.05074174	8.20738487	2.48059963	8.65969706	2.00429062	7.68625253
1.00000000	3.98366520	8.04132068	4.03551531	7.91855444	0.92056786	8.79106088
1.00000000	-0.75236518	-9.12542699	-2.25323734	2.77760303	-5.93475419	1.96254363
1.00000000	-5.87296798	-0.07153966	-1.64759143	3.70573128	-7.00860866	2.86710841
1.00000000	3.01550963	8.42356130	2.73804933	8.91127912	1.40067893	8.91710948
1.00000000	-1.43899855	4.94504837	0.03115008	5.47223560	1.12580097	5.32021579
1.00000000	5.69090117	6.18640457	3.77046050	6.68042504	0.54086859	7.90710072
1.00000000	2.18937742	8.60453031	2.03326720	8.84983555	2.82329919	7.95637483
1.00000000	-5.23193113	2.78428553	-1.71902162	4.13767188	-6.43725321	3.21926450
1.00000000	-2.19338231	4.78137090	-0.90293221	4.67409764	-0.28310994	2.54186168
1.00000000	4.04433044	8.13213743	3.85800645	8.30170013	2.29335281	8.18967178
1.00000000	5.65844534	5.63020440	4.35580616	6.42436080	1.39152127	7.07385788
1.00000000	4.66061055	7.50935982	3.92631759	7.51971808	0.88181879	8.85839000
1.00000000	-5.60681323	1.53247126	-2.53079325	3.73426681	-6.18533077	2.61089428
1.00000000	5.19537535	6.51250670	3.46425752	7.26313880	0.71561177	7.79921853
1.00000000	3.64919693	5.10505804	0.55892981	6.10806992	1.07398283	4.84448185
1.00000000	5.30617176	6.77086887	3.52922923	7.51507218	0.86684931	7.70079929
1.00000000	3.87930083	8.01124394	3.72058863	8.13419503	1.20022780	9.02311960
1.00000000	4.56206701	7.41087805	4.05927321	7.42305425	2.47264029	5.46483595
1.00000000	-6.14580018	-0.55578711	-2.75636118	2.41233771	-6.66789090	3.24696915
1.00000000	-1.98551465	4.82107049	-0.73961289	4.80793199	0.33890374	4.54695626
1.00000000	3.91522169	4.76408611	3.02848764	5.81268108	0.90027043	5.17814553
1.00000000	3.96289136	7.83142436	3.77008946	8.03338125	0.78646935	8.33764104
1.00000000	3.95894213	7.57447146	2.70224129	7.47472418	1.88461744	7.63943803
1.00000000	2.15618579	8.70904503	1.36988070	8.99366712	2.41414339	8.51095189
1.00000000	3.49994691	8.05570202	3.30800410	8.23725875	2.70029774	8.13921083
1.00000000	-0.49774285	-9.21999385	1.99079410	-8.50505093	0.89080796	3.10960784
1.00000000	-0.65885659	-9.19144658	-2.23159818	2.83363456	-6.28997455	1.99247076
1.00000000	4.06787153	8.23747138	4.50048454	7.93927356	2.68598149	7.58171118
1.00000000	4.77054923	6.56494754	2.46363542	7.30849157	0.85665079	7.40366371
1.00000000	4.56499532	7.48919929	3.32801676	7.55868528	1.63281595	8.17120793
1.00000000	5.36086522	6.76444315	4.28985178	7.30368115	1.03747202	7.85170794
1.00000000	4.35062404	5.15716371	1.61193355	6.10587387	0.64267106	5.87677172
1.00000000	-5.78480010	1.02380893	-2.40792173	3.71246747	-6.70824849	2.61383038
1.00000000	3.09866077	8.29727840	2.62483017	8.81720025	1.06579694	8.84793749
1.00000000	-6.10717059	-0.54160629	-2.05441901	2.95244476	-6.56917644	2.16888451
1.00000000	-0.48399789	-9.27409118	-2.15820919	0.00806972	1.01146937	3.07521657
1.00000000	3.43180416	8.15852136	2.84426345	8.81095350	2.47466855	6.24958532
1.00000000	3.95962522	7.33326214	2.59965124	7.88234003	0.82483586	7.32220734
1.00000000	2.77051200	8.29243998	2.11247608	8.30403813	1.93436340	7.56881471
1.00000000	4.48023561	4.71520988	4.07969295	5.79191342	2.64251296	4.94254275
1.00000000	-6.08811100	-0.76389203	-2.28512244	2.10377650	-6.69599194	2.49474653
1.00000000	1.72726663	8.88370253	1.25906301	8.98692451	2.28171364	8.58778341
1.00000000	-2.65046229	4.67850651	-0.34738578	5.59407836	-5.74946404	2.51943497
1.00000000	-5.54962288	1.74095968	-2.56402089	3.50749551	-6.53232339	2.95673481
1.00000000	2.18134583	8.68194921	2.05556093	8.85289802	2.03507148	7.85573853
1.00000000	4.61944309	4.66315898	3.99060771	5.94163083	2.32434945	5.79878851
1.00000000	3.08917795	8.38071608	2.79944183	8.88146340	1.49442348	8.86170125
1.00000000	-6.02310591	0.33220066	-3.04692432	3.12066481	-6.59627010	2.57612979
1.00000000	3.89332691	8.06615303	3.82073896	8.21914971	1.06182179	8.77156488
1.00000000	-2.32702353	4.76915491	-0.95955553	4.63503887	0.15524160	4.60199734
1.00000000	-5.56160071	1.85678488	-3.30315811	3.38031286	-5.76968442	2.20946557
1.00000000	1.79910456	8.89603787	1.21446867	8.94643842	2.43191813	8.56933839
1.00000000	3.57273188	8.10042100	2.81631887	8.76654124	1.05005739	8.26158359
1.00000000	3.75960261	5.31775730	0.45799454	6.33565956	-5.58777378	3.17948852
1.00000000	2.45118859	5.42554366	-0.96801118	4.38151994	1.20974480	5.21581784
1.00000000	4.82503634	7.96234974	4.87662410	7.27557174	2.70476760	6.26245998
1.00000000	-6.10234489	-0.73750340	-1.61937785	3.66458133	-6.91921537	2.58356157
1.00000000	5.03681434	4.94822247	3.08809101	6.03082786	1.57018249	5.71248724
1.00000000	4.02238357	7.88057227	3.45712479	7.84368091	0.83796217	8.72153950
1.00000000	4.93247161	5.79561042	2.37781871	6.85774435	0.73751172	7.36928888
1.00000000	-0.51694066	-9.16479031	1.99918365	-8.51475675	1.05262587	3.43029381
1.00000000	3.37528039	7.88349735	2.61571234	8.29173124	1.32164256	7.66649211
1.00000000	-3.19932388	4.66619628	0.30583654	6.08030158	-6.51786558	3.11469038
1.00000000	-5.99205316	0.42754187	-3.00924960	3.25974656	-6.61514277	2.54963209
1.00000000	-3.44577666	4.45195394	-0.02620245	5.98183854	-5.73031017	3.12921167
1.00000000	-0.48692382	-9.06255669	1.97929180	-8.45272626	1.05447714	3.73833181
1.00000000	5.63219795	5.24950222	4.12903872	6.11507315	1.57113180	5.85691182
1.00000000	-0.41040298	-9.20852020	2.01418814	-8.53486528	0.93993899	3.09092503
1.00000000	-1.14414934	4.97884111	0.07370833	6.16962059	0.36079844	5.02613097
1.00000000	5.56252687	5.21764155	4.11815002	6.08827544	1.43029416	5.44811630
1.00000000	3.40941659	4.90175533	3.25259226	5.88988181	1.81364810	5.63746800
1.00000000	2.05820666	5.59723044	-2.44602640	2.37964733	-6.68697047	3.21813914
1.00000000	1.94865925	5.64032319	-2.46575413	2.31553844	-6.44150312	3.35750919
1.00000000	5.36936362	6.74494544	4.46405923	7.03908093	1.52963849	6.00313698
1.00000000	4.88010403	6.50034529	2.88750501	7.05971255	0.80378019	7.31468287
1.00000000	5.16800033	5.31588150	3.75172203	6.29114954	1.65878815	5.91181773
1.00000000	4.47537341	8.13829937	3.85461806	8.46309230	2.71610769	5.47857657
1.00000000	4.92975719	6.55931664	2.36578950	7.26305456	1.46003615	7.55360905
1.00000000	-5.64421166	1.63327138	-3.34179407	3.25369939	-5.72227300	2.10758610
1.00000000	4.90216356	4.88457155	3.65656374	6.02065511	1.13650158	5.36285555
1.00000000	5.44364212	5.15676611	3.45963299	6.14092846	1.06872270	5.27843576
1.00000000	-0.40106797	-8.83519381	-2.30713598	0.78298758	1.26997733	3.80100230
1.00000000	5.07766665	7.81389601	4.99054488	7.36222179	2.82791358	5.18349113
1.00000000	-4.76861732	3.73433514	-1.66182270	4.01552414	1.09659122	4.91002853
1.00000000	-5.97051170	-0.46925405	-1.57880956	3.71638759	-6.28315729	3.04871023
1.00000000	5.62906100	6.01008819	3.25615405	6.74502057	0.50438199	7.53282769
1.00000000	-5.99776032	0.45717466	-3.16330927	3.04443902	-6.55054193	2.93604443
1.00000000	2.87310606	5.28336107	0.38299676	5.78139895	0.90877447	4.55321255
1.00000000	-0.50795685	-9.29331631	-2.15705152	-0.15959297	0.66618686	2.88522551
1.00000000	-5.56765660	1.85594267	-3.37165460	3.26587163	-5.81693056	2.57612726
1.00000000	-2.34029108	4.76696737	-0.24118293	5.38591990	1.34080252	5.48622248
1.00000000	2.52204047	8.57257044	2.27308803	8.85160524	1.02918454	8.74387537
1.00000000	1.83462914	8.85611133	1.36083601	8.98558608	2.30589653	8.56812098
1.00000000	4.65399417	5.61903825	1.49122205	6.92387648	1.13380185	7.02197399
1.00000000	-5.90209255	0.56426806	-2.10516359	3.96419974	-5.71163733	2.12949799
1.00000000	4.51350168	5.61401394	1.32028775	7.03035123	0.64831201	6.96479460
1.00000000	1.84046643	5.66639823	-2.51242169	2.10211201	1.19214826	3.90056780
1.00000000	-3.53060830	4.54919696	-1.57934868	4.37097303	-6.52799336	3.25812743
1.00000000	-0.46998684	-9.29908651	1.98189899	-8.49077343	0.94110325	3.15022260
1.00000000	4.48877898	5.72889772	1.21816724	7.16665239	1.52916882	7.18019824
1.00000000	0.75044120	5.54564040	-0.94627483	4.07289568	2.66575644	5.12434646
1.00000000	4.64681214	5.97109010	1.29559461	7.17938789	1.05589882	6.80034552
1.00000000	4.41392857	5.25775703	1.81522821	6.37487591	0.49830619	6.58956002
1.00000000	3.67860967	5.18090333	0.36490892	6.34062924	-6.90433947	2.48415438
1.00000000	4.06643575	8.16327956	3.71176174	8.28334500	1.29637201	8.68081788
1.00000000	4.77146561	7.71455184	4.61785793	7.38815194	1.09463635	8.97343851
1.00000000	-6.11814024	-0.74479761	-1.97931614	3.19305753	-6.84759504	2.71838362
1.00000000	4.50132076	5.71864991	1.14117487	7.03420948	0.57626175	6.83781540
1.00000000	1.67306988	8.93297141	0.86532682	8.92906279	1.89092042	9.01186594
1.00000000	4.35422773	7.58810425	3.78306082	7.53667735	1.83809273	8.03990472
1.00000000	3.71287121	5.08704596	1.55617842	5.96787415	1.85818526	6.09385399
1.00000000	1.68567158	8.91666663	0.96738808	8.95022363	2.35036968	8.81513684
1.00000000	4.43588366	6.73062528	1.44913805	7.30933679	1.25432725	7.19725747
1.00000000	5.39780625	5.03777939	4.08658203	5.96830330	1.88976199	5.46860000
1.00000000	-1.67384630	4.87399870	0.49761805	5.92507734	0.32648396	5.72941368
1.00000000	-5.49572628	2.00920293	-3.10149760	3.07028629	-6.23425220	3.14206196
1.00000000	4.59223648	5.61556919	1.83900515	6.83508245	0.42534891	6.80053498
1.00000000	3.24098139	8.40965109	2.94893212	8.85570540	2.60681934	7.98717255
1.00000000	4.82462794	5.95308211	1.87828235	6.92894319	0.43533436	6.97972105
1.00000000	1.51494184	8.91445157	1.39881302	8.91137316	2.58151280	8.06941667
1.00000000	-6.10799204	-0.71070342	-2.19310959	2.91183931	-6.72158722	3.15943528
1.00000000	-0.48717406	-9.20661032	2.01124898	-8.52978710	1.01706709	3.28733186
1.00000000	1.73018040	8.92071013	0.90635736	8.94021635	2.83627378	6.35784807
1.00000000	5.73997594	6.07116267	3.51710698	6.65049870	0.35989505	6.92503708
1.00000000	-5.43723285	2.05915026	-3.07003325	3.60965652	-5.66395477	2.44252942
1.00000000	3.34942387	7.76894766	2.37283585	8.04509127	1.84259997	7.64308473
1.00000000	4.47651266	5.28001733	1.84298277	6.28794482	0.67480652	5.98933876
1.00000000	4.03157547	7.72897622	3.79782581	7.94801691	0.63517116	8.29010070
1.00000000	2.24557697	5.50867963	-1.12963637	4.19749220	1.09765347	4.12001805
1.00000000	-0.72705902	-9.09587921	1.64561926	-5.24854817	0.85932226	2.98513645
1.00000000	1.63443894	8.89913230	0.69079281	8.89194401	2.93852597	6.95809788
1.00000000	-0.39604204	-9.16958297	2.01588068	-8.53784404	1.02653189	3.08944193
1.00000000	4.46738190	5.54473412	1.47227261	6.89746929	0.56990232	6.84528141
1.00000000	1.89188576	5.63705966	-2.41496216	2.27573664	-6.44357283	3.34428651
1.00000000	4.79699680	5.40755143	2.40282781	6.32942627	0.85493257	6.05866706
1.00000000	0.48004573	5.47560395	0.67082126	5.70988066	0.77367179	5.46909028
1.00000000	2.70015135	8.44880382	2.54035682	8.83394120	2.49645869	7.75863406
1.00000000	-5.94411576	-0.70127274	-2.23839699	2.33860432	-0.01369676	2.96191922
1.00000000	1.63560820	8.90919594	0.70413867	8.89890929	2.77404833	8.19783532
1.00000000	5.04067492	5.12491713	2.40423239	6.26188977	0.68752120	6.22371591
1.00000000	5.20881223	7.10739778	4.53792676	7.06001427	1.20566876	7.97622019
1.00000000	3.46662552	5.06546892	0.89838798	5.88339508	0.99170123	5.06068868
1.00000000	4.53763487	4.38255898	-1.74672173	1.23104092	-1.36209057	0.96970450
1.00000000	-5.80956155	0.49786834	-1.51267437	4.00698363	0.45524743	4.50620275
1.00000000	3.44940587	7.69746015	2.41952351	7.96907854	1.81699416	7.46028151
1.00000000	1.62819295	8.90313282	1.17637761	8.96674213	2.62730948	8.39172060
1.00000000	2.40480162	5.55239839	-3.09198275	2.70338500	0.96583612	3.93680246
1.00000000	3.48830127	5.11933366	1.67387558	5.96222774	0.67376536	4.74852784
1.00000000	4.85394090	7.94248304	4.82857325	7.48955471	2.70542280	7.27963682
1.00000000	-0.39212494	-9.34339808	2.03558563	-8.56971194	0.95899249	3.00654608
1.00000000	-6.07631982	-0.69569021	-2.16320614	2.97150445	-6.78321073	2.72371768
1.00000000	-1.97673929	4.79337082	1.00081026	6.18198504	-5.46525247	2.97160931
1.00000000	-4.57292354	3.93187274	-1.59125408	4.18371937	-6.29963675	3.12417452
1.00000000	1.77210280	8.80857911	1.15009257	8.95559895	2.99476931	6.99668928
1.00000000	2.43757832	5.45375283	-1.48022570	3.95230108	1.04501096	4.85057000
1.00000000	-1.60097388	4.84737978	0.62585016	6.65932351	0.64223586	6.74036347
1.00000000	4.60581156	5.80023055	1.36029263	7.15529372	0.69782367	7.44042523
1.00000000	4.02476055	7.76711654	3.86463239	7.95440871	0.77518431	8.53067492
1.00000000	1.70713028	5.60135830	-2.43353577	2.35682656	1.06370822	4.13729545
1.00000000	1.42954169	8.96047742	0.90434785	8.95255560	2.86795250	8.38886116
1.00000000	-6.02711876	0.24354637	-2.71550900	3.16127251	-6.60836311	3.30326440
1.00000000	-5.54065535	1.92720146	-3.32001762	3.12389227	-6.66137342	2.74031972
1.00000000	-6.05235950	-0.56692130	-1.88800525	3.30003339	-6.58202840	3.30488949
1.00000000	3.67300751	5.00953314	1.66542363	5.94245363	1.11205339	5.25113066
1.00000000	1.31036055	5.59254704	-0.89344543	4.46275488	1.52077766	4.43129413
1.00000000	1.48471990	8.96329194	1.03652127	8.95902189	2.79010882	8.40922393
1.00000000	2.07101576	8.77145452	1.89157676	8.75344049	2.56475502	8.50186309
1.00000000	-0.45961323	-9.08733015	-2.19663134	0.21635158	1.52402758	3.50465039
1.00000000	5.81224606	5.57546146	3.34582008	6.29346832	1.49370087	5.77788309
1.00000000	3.00250488	8.18380541	2.37583193	8.24667843	1.47734424	7.90346665
1.00000000	4.86266584	6.66824645	2.68205859	7.43777445	0.87112658	7.72224058
1.00000000	-5.26260710	2.81644030	-2.06881761	2.96243344	0.72702155	3.67187126
1.00000000	3.98116714	7.63986226	2.69162566	8.06779474	1.73329818	7.77892151
1.00000000	4.06229402	7.70398985	3.78118947	7.84284372	0.82874995	8.69543244
1.00000000	3.68477463	4.71201887	3.94616061	5.82505464	2.32785414	5.46189729
1.00000000	4.76107194	7.89839494	4.79956071	7.43688492	1.10529757	8.73586670
1.00000000	2.72085997	8.36711523	2.22876691	8.67400934	2.08459976	8.43225576
1.00000000	1.29000433	5.41089183	0.38688264	5.74257056	-0.04561569	5.46925765
1.00000000	-0.51571370	-9.17559506	2.00441980	-8.47741680	0.91410268	3.02280569
1.00000000	4.10880083	5.32821327	1.77253998	6.37727900	0.23404286	5.96054645
1.00000000	4.21784995	7.56730640	2.71630169	7.55105469	0.94208915	8.89500290
1.00000000	-2.47395433	4.73658814	-1.11622632	4.55025059	-6.51616866	3.41742087
1.00000000	5.78711401	5.56583984	4.42996906	6.20499449	2.01628893	5.65042834
1.00000000	2.55369247	5.46634783	-2.88218977	3.14604123	-5.96895864	1.86995633
1.00000000	-1.16613741	4.95936040	0.35234224	6.45325221	0.27961242	6.41882183
1.00000000	-0.56448490	-9.04649127	-2.25949643	1.24607442	-6.57729640	2.40543172
1.00000000	2.10340613	8.78947540	1.50621062	8.97739297	1.58994169	9.07267424
1.00000000	5.77910704	5.41497072	4.41098445	6.24157230	1.95474378	5.71597227
1.00000000	2.74501454	8.30315549	2.17475190	8.45301598	2.65537857	8.29669076
1.00000000	3.95119949	7.84228287	3.82931134	7.94603878	0.75511228	8.59947927
1.00000000	-3.40468475	4.55557948	-0.04470882	5.93835677	-6.05265569	3.05998956
1.00000000	3.60612254	8.10042668	2.77677320	8.86828068	2.50140951	6.64768011
1.00000000	-6.02664714	0.34387017	-2.96851625	3.17264086	-6.64356330	3.18810119
1.00000000	4.47548261	4.90669313	4.11564132	5.95750716	2.16217956	5.46220256
1.00000000	2.31315088	8.65098405	2.23048672	8.92626917	1.26784979	8.97664531
1.00000000	4.88967244	6.80772140	3.31021937	7.25830341	0.79886458	8.05905999
1.00000000	3.29254325	8.32135870	3.28265298	8.67272670	1.33679718	8.91584472
1.00000000	4.91991234	7.15637117	3.34628346	7.44060692	0.79266652	8.11786394
1.00000000	-2.60047413	4.71121035	-0.27800280	5.41183057	0.70882377	5.08269877
1.00000000	2.72796409	5.43066400	-3.10318359	2.72594211	0.88367371	3.89361185
1.00000000	-1.69525413	4.79950775	0.26134811	6.40091461	-5.88089177	2.79227661
1.00000000	4.52743201	5.18724382	2.38124552	6.18065825	0.78572088	5.94403133
1.00000000	5.07682085	7.13547580	4.08682616	7.17552236	2.59083234	5.96147600
1.00000000	-0.59832331	-9.21574185	-2.28052220	0.64937653	1.12248238	3.43782870
1.00000000	-4.29035373	4.35138637	-1.79687409	3.90596495	-6.61903596	3.36219236
1.00000000	4.53852244	6.64631506	1.64687067	7.40157234	1.45317532	7.57479649
1.00000000	5.24646910	5.04300641	3.08521990	6.07343025	1.04690182	5.27750884
1.00000000	-5.95151878	0.54743811	-2.80058169	3.61582389	-6.63036943	2.41358184
1.00000000	-5.97988823	0.38779761	-2.36872768	3.69476364	-6.52784525	2.60850117
1.00000000	-0.31105104	-9.37800731	2.04327113	-8.59643814	0.99947582	3.03575573
1.00000000	4.98208390	6.28503385	2.55909629	7.22216248	0.73523145	7.30533382
1.00000000	-5.76410189	1.18499045	-2.97452559	3.24145938	-6.27434372	3.12604958
1.00000000	-5.48168145	1.87684533	-2.48352199	3.94090861	-6.03951847	2.58670175
1.00000000	5.02366718	5.06081028	3.79340832	6.09670938	1.84344053	5.08826054
1.00000000	3.73177379	7.82193899	3.19271907	7.76223378	0.18805866	6.57821243
1.00000000	-0.54635392	-9.10981985	-2.23481667	0.76795547	0.92199472	3.06970564
1.00000000	2.22864973	5.60971111	-3.01748713	2.51987646	1.00105755	3.90682476
1.00000000	3.96594254	5.26276332	1.81508311	6.28891490	0.64592507	5.94694072
1.00000000	4.52894937	5.53278081	1.60587850	6.75072874	0.77938890	7.15107053
1.00000000	2.33455807	8.63506234	1.93344979	8.97155842	1.51543864	8.68949380
1.00000000	4.96646337	4.90928255	2.90689407	6.02995460	1.90393058	5.67441223
1.00000000	4.06727193	5.40816593	0.98471618	6.77416411	0.29616702	5.97794236
1.00000000	2.28825474	5.47498022	-1.19512728	4.10953217	1.13954729	4.36658021
1.00000000	3.70493340	4.77024327	3.00633537	5.76045028	1.77816138	5.65427732
1.00000000	4.76165766	7.85490732	4.70272805	7.51628572	2.41298263	6.48525876
1.00000000	-1.99270936	4.73011884	-1.25194395	3.67159919	1.86532105	3.92963815
1.00000000	3.66839052	7.92425691	2.83382369	8.55058447	1.15356970	8.46100014
1.00000000	5.36904932	5.13044484	3.13736754	6.16590518	0.93195899	5.34557952
1.00000000	4.99322695	6.92512766	3.81648403	7.35115515	0.81685957	7.83869613
1.00000000	-5.90754395	0.70817261	-2.89826499	3.44206091	-6.07275085	2.56708584
1.00000000	5.43090509	5.68613510	4.54379964	6.63336191	1.79749374	6.09623497
1.00000000	-6.07273466	-0.24280668	-2.34166701	3.15077867	-6.42234003	3.11067618
1.00000000	5.70037872	6.05161407	1.78087751	6.92190251	0.49684565	8.05099666
1.00000000	1.13388422	-2.02718743	-2.20070559	2.23332290	1.16238458	4.08871207
1.00000000	-5.84279058	0.90077411	-3.06574642	3.39581731	-5.77314492	2.66243316
1.00000000	1.91295162	5.63669948	-2.50390824	2.23948100	1.12621109	3.97940813
1.00000000	4.29177109	5.48693474	1.19588413	6.93900224	0.55848968	6.82433987
1.00000000	3.82581047	7.82202357	3.72501045	7.92753091	0.78696548	8.73734625
1.00000000	5.66513605	5.95085882	1.16284484	6.96582334	0.99785078	7.84441803
1.00000000	4.74624587	5.85586591	2.23504547	7.07235675	0.64440151	6.32546505
1.00000000	3.96569778	5.38128946	0.60637797	6.59978473	0.26941313	5.85122142
1.00000000	-3.67622588	4.30200465	-1.76453926	4.29863646	-5.87464785	2.99442182
1.00000000	4.47163568	5.79873802	1.07922807	7.17988245	1.78320177	7.30631289
1.00000000	5.65329929	6.22577654	3.50513026	6.71771064	0.55684369	7.61156064
1.00000000	5.78488114	5.59871877	4.05711026	6.42866956	0.69773276	8.15697023
1.00000000	-6.11601128	-0.80115951	-1.94760517	3.15201578	-6.91259238	2.72420549
1.00000000	1.79539981	5.63726420	-2.27272901	2.60778223	1.02143210	3.99785798
1.00000000	1.81576271	5.55565972	-2.39259097	1.93159045	1.10629934	3.79239011
1.00000000	-0.43454096	-9.24493407	2.00438104	-8.52757443	1.02224397	3.35059754
1.00000000	2.55021900	8.55272458	2.41184387	8.88928508	1.14213601	8.73939432
1.00000000	4.01468440	4.72305181	3.25296194	5.79257764	1.39849164	5.25918309
1.00000000	3.26674811	7.71906543	0.93586335	7.44733962	0.01906040	5.75085632
1.00000000	0.89907150	5.61622370	-1.03290536	4.15220933	2.22696270	5.03555489
1.00000000	-6.02414365	0.24464893	-2.67049363	3.26680602	-6.70039106	2.79869178
1.00000000	4.75633016	5.56977475	2.10253326	6.37977040	0.72148541	6.15195663
1.00000000	1.48868714	8.97943136	1.03403982	8.95938698	2.57336902	8.63990915
1.00000000	-5.89843159	0.22185389	-1.86932591	3.37081917	-6.62271504	3.29986183
1.00000000	5.73454172	5.65942745	3.82824079	6.40723444	0.45484498	6.86351813
1.00000000	2.56296588	5.38671913	-0.99405783	4.34924822	1.39098657	5.13182137
1.00000000	-6.10726292	-0.46450759	-1.69543079	2.84219798	1.49786347	3.28964033
1.00000000	-6.10951444	-0.46021846	-2.73768870	2.56386498	-6.60108020	3.29319470
1.00000000	-5.56874469	1.69723736	-2.84634542	3.73765503	-5.89876615	2.86087912
1.00000000	4.29506108	4.72289329	3.39289993	5.83370689	1.77269712	5.80651274
1.00000000	-2.01934904	4.79518539	0.09757747	5.62985244	-2.20773278	2.72177703
1.00000000	4.74668345	7.85431476	4.78276234	7.48489662	1.31102663	9.01593779
1.00000000	4.69835611	5.69259394	1.63441946	6.94644694	1.12574001	7.17713660
1.00000000	1.71329294	8.84168009	0.63825303	8.85093449	2.88385084	5.43227348
1.00000000	1.44879440	8.96199013	0.91769680	8.95395584	2.94984975	8.16994548
1.00000000	5.22879715	6.69987212	4.36693420	7.04611954	2.34253242	6.51134524
1.00000000	3.07851223	8.24690869	2.40967135	8.29828120	1.40982902	8.87588644
1.00000000	1.88859547	5.52028403	-1.17769858	4.21132525	0.98010522	4.68908575
1.00000000	3.65316503	4.90771734	1.41408827	5.71872276	1.22536808	5.01148928
1.00000000	-6.11718295	-0.60036412	-2.14876636	2.64753789	-6.67359734	2.23338619
1.00000000	-2.49205523	4.72649430	-1.01252208	4.69119911	-6.31243781	3.00645836
1.00000000	-0.45112555	-8.64427618	-2.51914294	1.76029264	1.12377927	3.98416175
1.00000000	4.17698886	5.33501082	0.89125752	6.80084582	1.39347603	7.50988743
1.00000000	2.63093357	8.55697140	1.96138011	8.97624874	2.21604440	8.71187431
1.00000000	-0.44897805	-8.90599379	-2.28372376	0.84666937	1.11376385	3.64299818
1.00000000	-5.92529805	-0.80037417	-2.24338247	2.43389229	-1.31390683	2.20948434
1.00000000	-0.47674525	-9.25240065	2.01893313	-8.51390077	0.82504711	2.98500506
1.00000000	4.60277467	6.45792587	1.40028713	7.29750171	1.42817103	7.63158738
1.00000000	4.97102967	6.05184365	3.00242816	6.99277272	0.69592331	7.18682078
1.00000000	-1.99099537	4.80331973	0.19010383	6.14621136	0.55017165	6.18412209
1.00000000	5.23148693	6.12920963	2.44761982	7.10521117	0.75417703	7.42820253
1.00000000	4.72863095	7.75733730	4.52886711	7.59392106	1.16490501	8.90527289
1.00000000	-5.80913445	0.59760700	-1.78874237	3.64630401	-6.57873754	3.11759237
1.00000000	3.18937312	5.14012462	-3.17681148	3.62136723	-5.50221271	2.33159508
1.00000000	0.76260430	5.56643927	-0.89195975	4.12385889	2.74483490	5.19022001
1.00000000	4.44442716	5.68603306	1.28195359	7.13690619	0.84767517	6.56749355
1.00000000	4.87578542	5.84173423	2.50642394	6.89156175	0.53404124	7.50584406
1.00000000	-5.98143751	-0.61889410	-2.21390932	2.70822636	-6.60769287	3.37304762
1.00000000	-0.26735515	-9.19710734	2.01572932	-8.50805153	1.04322324	3.14685546
1.00000000	-2.77010723	4.64569776	-1.05781145	4.62612744	-6.67797272	2.57979946
1.00000000	-0.28055823	-9.19292239	2.01598284	-8.52268309	2.22294483	4.74721082
1.00000000	2.04167672	5.65173520	-2.85198866	2.27718234	1.11732469	3.83256226
1.00000000	-0.40954045	-8.87226958	-2.24878352	0.79694554	1.26334844	3.75907729
1.00000000	5.24974555	4.96254098	4.25895882	5.95291975	2.42593565	5.50557195
1.00000000	1.17770851	-1.92619735	-2.33515282	2.14617104	0.89581954	4.04642089
1.00000000	2.60912882	8.48074895	2.32090342	8.85548748	2.12210952	8.41987042
1.00000000	2.80294486	5.34260661	0.32322036	5.85214720	1.05701872	4.87810098
1.00000000	5.12545791	7.54711062	4.89225094	7.17102834	2.39900243	5.80748778
1.00000000	0.06417282	-9.32426606	1.18281918	2.01595460	2.66289396	-2.27525575
1.00000000	-6.14982089	-0.56857286	-2.28378914	3.04972741	-6.75726859	2.60742298
1.00000000	-0.43544162	-9.33887434	2.03274089	-8.56600569	0.95401772	2.98522639
1.00000000	-6.16296966	-0.77856138	-2.67797771	2.55395995	-6.48177425	2.36316536
1.00000000	-6.09877515	-0.69989789	-1.79420720	3.41106977	-6.97554989	2.87756913
1.00000000	5.85686635	5.80914160	3.99398036	6.43438433	1.23855857	5.38114027
1.00000000	4.51054239	5.34909138	1.69814401	6.40078463	0.44803540	6.58385638
1.00000000	-6.09044863	-0.63539744	-1.67860394	3.71625465	-6.80260405	2.62390940
1.00000000	3.78584297	7.64740999	3.05745187	8.04369369	1.02655919	8.23516456
1.00000000	4.88538141	5.00802982	2.53287857	6.16067148	0.80878553	5.99466483
1.00000000	4.47750907	8.21651871	3.80396983	8.57210643	2.74789215	5.10819318
1.00000000	5.74594659	5.81974189	4.01681590	6.52265650	0.70028132	7.20815445
1.00000000	3.96925674	8.20994688	3.82630680	8.28157785	2.00159801	8.32833576
1.00000000	-6.16913837	-0.71977271	-2.39801716	3.13250193	-6.83874881	2.33477620
1.00000000	-1.99516635	4.78744371	0.12441724	6.14688489	-6.22584206	2.64026774
1.00000000	-2.54638066	4.69623105	-1.09912159	4.51296328	-6.63062970	2.39269052
1.00000000	3.30328280	4.71342273	-0.89629260	4.17035885	2.72422066	5.12019850
1.00000000	2.54041990	8.56957100	2.34251844	8.96657999	1.35796071	8.98177225
1.00000000	-0.63185251	-8.99457807	-2.30164879	1.66481166	-6.53169006	2.41036501
1.00000000	-6.19324282	-0.46150791	-2.99842770	2.87656780	-6.75886507	2.47701979
1.00000000	-0.49641224	-9.13962265	2.00761209	-8.51817313	1.19835843	3.54743651
1.00000000	2.26749142	8.66128339	2.29403685	8.84739197	1.36703204	8.40833772
1.00000000	3.69385504	4.95194597	1.24763962	6.02031134	1.34085778	5.80159849
1.00000000	-3.54945597	4.51812766	-1.55101407	4.31840462	-6.79567647	2.87599928
1.00000000	2.83384606	8.46008790	2.25734562	8.94463251	2.06748457	8.71766112
1.00000000	5.36266293	4.95631325	4.21932700	6.00152129	1.85476562	5.33879579
1.00000000	3.84516607	7.57717418	2.78125092	8.17804045	1.12655951	8.69209469
1.00000000	-6.02886789	0.32365617	-3.14385956	2.72091080	-6.79458980	2.94688774
1.00000000	5.15660391	4.93818906	3.43255348	6.07133547	1.03657152	5.34796912
1.00000000	4.51195441	5.37784434	1.96317869	6.53059779	0.24210994	6.38148903
1.00000000	-1.08536098	5.10137837	-0.60289160	4.86533663	2.38234801	4.70405228
1.00000000	0.08586938	-9.22635907	1.22860450	-4.80272062	2.61908413	4.69580879
1.00000000	4.71614908	6.63053216	2.43755237	7.27179158	0.89512572	7.61509758
1.00000000	-5.87342301	0.70182508	-3.02069325	3.14491961	-6.06775912	2.64805659
1.00000000	3.02881790	8.29291628	2.66667069	8.73907265	1.03701625	8.88900206
1.00000000	3.54324085	4.97084544	1.30205046	5.81365344	1.04172219	5.22034472
1.00000000	-2.24363748	4.76173742	-1.37203990	3.97586152	0.60947905	3.55551315
1.00000000	3.07371298	8.30590173	2.63149936	8.80691229	1.04958161	8.91074874
1.00000000	-5.38412831	2.16101310	-2.87017625	3.75505853	-6.32835262	2.49976996
1.00000000	-6.06898992	-0.06771892	-2.57424225	2.77731130	-6.67653812	3.19039594
1.00000000	4.55457480	7.58229950	3.80802917	7.64324964	0.87877704	8.65368333
1.00000000	4.69369794	7.37217110	2.69857258	7.62332170	1.10939054	7.72128073
1.00000000	4.60911822	5.79538299	1.34902847	7.19369500	1.34551104	7.27772523
1.00000000	3.43681239	7.83255909	2.56382171	8.30072748	1.94347422	7.46824347
1.00000000	-2.62710983	4.68272016	-0.32649931	5.56578448	-5.38400829	2.65625992
1.00000000	2.49566148	8.47492081	1.84351593	8.87962873	2.83038595	6.81951537
1.00000000	3.83507597	5.03378981	0.85390257	5.98460536	0.93413353	5.09465980
1.00000000	1.76383754	8.81044851	0.67052703	8.86086797	2.89821303	5.59475773
1.00000000	5.37148980	6.94952672	4.59733312	6.92028639	0.77281324	8.01503222
1.00000000	4.71358790	5.82312768	1.18452505	7.01957743	0.59981443	7.01458890
1.00000000	5.40030964	6.87846437	4.60473107	6.84292804	1.27908751	7.45848193
1.00000000	4.77482950	5.60235610	2.22650614	6.75051937	0.51469986	6.73854935
1.00000000	4.10263371	5.33149246	0.93553909	6.51648621	0.52577001	6.53103925
1.00000000	-5.97289683	0.51617075	-3.05953467	3.21204531	-6.80237417	2.55137452
1.00000000	5.26822613	6.95857925	3.42355709	6.95000226	0.33026648	7.45456714
1.00000000	4.22496666	7.58928911	3.69304743	7.99170147	0.96714195	7.22554273
1.00000000	5.58245295	5.48912342	2.71883219	6.35525784	0.20202866	7.06808736
1.00000000	4.96251026	7.85748524	4.88818862	7.15662327	2.58082202	5.99502960
1.00000000	4.75778957	5.94701838	1.48408041	6.86436163	0.49944112	4.76888595
1.00000000	-0.37327632	-9.35355923	2.03424889	-8.58440525	1.14283830	3.27809974
1.00000000	-6.19358257	-0.10306324	-1.75796474	4.11646457	1.98483209	4.87863139
1.00000000	4.53447591	5.18910955	2.17571315	6.27305526	0.30075270	6.19753252
1.00000000	5.07116718	4.95554391	2.87518287	6.16708773	1.06816171	5.92844546
1.00000000	1.63247629	8.92249140	1.16778056	8.97774193	1.87392834	8.97770210
1.00000000	2.90212491	8.26206098	2.50600782	8.45413732	0.95668118	8.22006099
1.00000000	2.82178271	8.09081448	2.07397575	8.63855055	2.88336862	6.04715809
1.00000000	2.44127030	5.53169607	-2.95643572	2.61012942	0.86212544	3.97283243
1.00000000	-5.96847715	-0.56833398	-1.72152998	3.54839592	-6.50754503	3.16236740
1.00000000	4.77532354	5.60259701	2.29334922	6.64918177	0.59631412	7.14334194
1.00000000	-5.60661847	1.67302733	-2.81989792	3.09506055	-6.59435812	3.45553686
1.00000000	4.83162728	6.51787052	2.28040356	7.25535578	0.88929216	7.73660043
1.00000000	4.21585284	5.43465597	1.01263369	6.72902746	0.14498424	6.46925776
1.00000000	-5.19495569	2.65247026	-0.85523596	4.86067694	-4.89740275	2.66822954
1.00000000	-0.63835224	-9.09870230	-2.36284974	2.43495022	0.04169073	2.66918277
1.00000000	4.24217349	7.65553765	3.84508409	7.99740184	0.81946385	7.43479334
1.00000000	3.39993914	4.76800876	-0.95514432	4.19311494	2.27056788	5.01627120
1.00000000	1.70185903	8.92438428	1.21088895	8.95041244	2.15387666	8.70707399
1.00000000	1.64141886	8.92854951	0.90388600	8.94487457	2.17987976	8.90107411
1.00000000	4.35920604	8.21492911	3.70351432	8.59125723	2.85163037	6.44781738
1.00000000	0.83092550	5.58695009	-1.15554076	3.97447853	1.32441358	4.52302728
1.00000000	4.49898515	4.73886519	3.49036051	5.93530775	1.15714094	4.93742899
1.00000000	5.39765638	6.75425170	3.78704011	7.21050643	0.73035705	7.79992075
1.00000000	2.93566515	5.24297945	0.03728321	5.82831172	-5.90040196	3.04526978
1.00000000	-0.48712968	-9.10535385	-2.21731603	0.40393151	1.28881017	3.70595971
1.00000000	-6.15992196	-0.57148140	-2.85721604	2.33879529	-6.68205442	2.78311460
1.00000000	0.79289731	5.61970962	-1.14683611	3.96499839	2.20505216	4.53729958
1.00000000	2.32640960	8.68510350	2.21459358	8.92477274	1.23694052	8.79572454
1.00000000	4.53400891	5.01197773	2.25180959	6.04051554	1.75193801	5.51604772
1.00000000	-5.79891226	0.59467134	-1.76840982	3.70348844	-6.59875276	3.31165583
1.00000000	5.54354191	5.75324738	4.52733357	6.35336492	2.31154799	5.73062529
1.00000000	4.67020711	5.01409013	2.53233854	6.04363936	1.17034901	5.05106477
1.00000000	-6.11943562	-0.74120724	-1.77004906	3.43967324	-6.91475081	2.72063511
1.00000000	1.14398356	-2.01001225	-2.33755308	2.08578199	0.98336950	4.01046673
1.00000000	-6.03970384	0.37335291	-3.28917956	3.06197536	-5.76883170	2.08447084
1.00000000	-1.99993233	4.80291880	-0.04395885	5.87066955	-5.78487818	2.69986667
1.00000000	3.73304706	4.94370736	1.04001353	5.97152377	1.09461932	5.21020001
1.00000000	0.87462931	5.60063639	-1.00881536	4.12526418	2.15630773	4.93852816
1.00000000	5.28424308	7.20330404	4.69096667	6.84730706	1.20482855	8.83195794
1.00000000	3.70335658	4.97783918	1.39965764	6.01776394	1.10182600	5.32142129
1.00000000	-0.42080679	-9.26993761	2.00495628	-8.53317769	1.21618487	3.33712541
1.00000000	3.78104354	8.12532989	3.80224705	8.21688957	1.02094242	8.93685590
1.00000000	-4.48821669	4.16602940	-1.74590598	4.08561063	-6.98474360	2.98853015
1.00000000	2.59614569	8.52778373	2.17416093	8.68437962	1.68384313	8.84243084
1.00000000	4.69286011	5.53260117	2.10181656	6.74476960	0.61168111	7.07288750
1.00000000	1.89953184	5.67613609	-2.93895495	2.30905582	1.02618173	3.86384744
1.00000000	1.54707438	8.94977897	0.91089106	8.94891033	2.77472384	8.42090907
1.00000000	-0.32878614	-9.22585912	2.01929482	-8.55485703	2.74454555	5.07694690
1.00000000	2.33710025	8.65270441	2.18642736	8.80549468	1.50514321	8.70046500
1.00000000	5.29128892	7.30996914	4.91420573	7.12422621	2.70592621	5.19789862
1.00000000	4.48559194	5.35157819	1.69480021	6.40651355	0.15889308	6.16522637
1.00000000	3.45225719	5.30030385	-3.16815391	3.10129961	1.40622415	3.82793807
1.00000000	-5.74967184	1.16599725	-2.80282860	3.55149557	-6.69162721	2.58684441
1.00000000	-2.13356027	0.61849279	1.39682782	2.15369697	-3.76575183	-0.95644453
1.00000000	-0.67954372	-9.16022038	-2.46109007	1.49176163	-6.32608124	2.09806339
1.00000000	-5.42152743	2.20933416	-2.57474898	3.42094530	-6.66157888	3.12423029
1.00000000	5.76671742	6.02207153	3.50501344	6.87624662	0.49044623	7.63263015
1.00000000	-5.94976860	-0.51065564	-2.23476885	2.59922273	-6.56456826	3.40207438
1.00000000	1.98243123	8.74561577	1.85361369	8.89895724	2.18176608	7.88380904
1.00000000	4.97191592	5.89855941	2.58480105	6.75937429	0.83504073	7.44882972
1.00000000	4.39290432	5.57189617	1.21054983	7.02086270	0.65859394	7.32844180
1.00000000	1.77533745	8.89328845	1.25132338	8.94337196	2.77432949	8.39224910
1.00000000	-1.84217103	4.86705450	-0.10973947	5.41199896	0.62633603	5.14032867
1.00000000	-5.73519760	1.32482394	-3.30247295	3.26640295	-5.82715441	2.04403608
1.00000000	-4.67624366	3.79997092	-1.71676722	4.22189339	-5.78244574	2.26176341
1.00000000	3.41355960	5.08412227	1.64792123	5.87011764	0.94215346	5.12142079
1.00000000	3.98748193	7.96543065	3.90320544	8.01688319	0.95815618	9.02336438
1.00000000	-6.04113694	-0.40341319	-1.93070118	3.14934676	-6.42523967	3.47610691
1.00000000	-5.76705715	0.59576461	-1.89315975	3.39950816	-6.65626354	3.35862857
1.00000000	1.38817321	8.98347134	0.89761618	8.94866200	2.96450341	8.30346097
1.00000000	0.66735823	5.58180366	-1.03309279	4.04295944	2.20798786	4.88221967
1.00000000	-6.16448994	-0.18547434	-3.11800740	2.93700269	-6.87868440	2.42638807
1.00000000	-2.15541478	4.05020187	-1.66948902	3.30265348	0.80192648	3.73072039
1.00000000	5.40698017	5.09717190	4.36111481	6.08011796	2.15560428	5.61543346
1.00000000	4.19627151	5.20678778	1.40308237	6.17272075	0.12122302	6.11196538
1.00000000	4.41086759	7.28366940	3.50525051	7.50460269	0.56126624	7.94876285
1.00000000	4.88801578	6.98088258	3.65446972	7.59958839	0.66283012	7.95020168
1.00000000	1.85550554	5.61928614	-2.41333740	2.07538769	1.15388700	3.87032660
1.00000000	-0.39193165	-9.29890143	2.03416834	-8.58299046	1.94071336	4.03181826
1.00000000	-5.99180549	0.38514349	-2.63555016	3.43733352	-6.68432387	2.76444272
1.00000000	4.11439860	5.42257796	0.83155173	6.70611105	0.37766179	6.52767918
1.00000000	3.22583583	4.89335698	-0.70945677	4.67721701	0.65954619	4.47745336
1.00000000	4.60562454	7.03717939	3.00526771	7.46143673	0.72474431	8.55947058
1.00000000	-6.05986067	-0.67809174	-2.20782081	2.36897507	-6.60096134	2.34502929
1.00000000	-6.06265473	0.13307507	-2.84246036	2.86540144	-6.48991354	3.08941406
1.00000000	2.93785148	8.41525339	2.58638496	8.32130758	2.38264831	7.90786838
1.00000000	3.87161522	5.36220631	0.60248137	6.56439949	0.66080643	5.87059623
1.00000000	3.90641476	5.29861459	0.68706465	6.36027185	0.43675043	6.18015509
1.00000000	-5.96798301	0.53679595	-2.70109769	3.60246221	-5.99244033	2.15613877
1.00000000	4.27716773	5.49634499	0.99746434	6.81390745	0.33820875	6.61289097
1.00000000	-6.14090832	-0.17412165	-2.98422729	2.89782634	-6.90556053	2.74263882
1.00000000	-4.24506123	4.18518566	-1.55199427	4.36941816	0.79323384	5.11552906
1.00000000	3.71725968	5.09225089	1.41035087	6.02182354	1.11290259	4.92519967
1.00000000	4.48689435	6.64497007	1.37600110	7.24180073	1.32950135	6.86737949
1.00000000	4.21522216	4.72093373	3.27888741	5.83799028	0.98161499	5.21938655
1.00000000	1.93105641	8.80765424	1.42705206	8.97252962	2.87967840	8.39025606
1.00000000	4.15840455	7.69626277	3.88475186	7.98828466	0.68434739	8.15260130
1.00000000	5.13013770	6.12622440	3.42312897	6.44830505	2.63794824	5.11262389
1.00000000	5.50998569	5.24399624	4.39739036	6.15396086	2.26072882	5.43701500
1.00000000	4.88834710	6.90650713	3.57353641	7.37494500	0.65102435	8.03841917
1.00000000	3.77952734	7.77576531	2.95730918	7.85042795	1.06341599	8.83121365
1.00000000	3.51521130	5.01297822	1.38367752	5.85065015	0.94846786	5.23208015
1.00000000	-2.37007247	4.76350500	0.04405435	5.64112407	0.21535107	5.61619481
1.00000000	3.96314763	7.33520475	2.51473110	8.09188726	0.99077087	8.06736812
1.00000000	2.10877333	8.76566060	1.51659567	8.98716111	1.38207000	9.05394844
1.00000000	5.76872257	5.52751395	4.23422197	6.31274131	0.64588681	7.31790503
1.00000000	3.94512551	7.68766856	3.63001408	7.84476399	0.96016161	8.20691124
1.00000000	4.59410996	7.72757750	4.43661180	7.63605263	1.29892596	8.96935858
1.00000000	-5.56443933	1.85640692	-3.42726457	3.25351876	0.43152904	5.63110625
1.00000000	2.02108508	8.81763442	1.36000719	8.98975365	2.13078596	8.90365113
1.00000000	-6.16123918	-0.67242758	-2.70481864	2.61668719	-6.90640506	2.66231939
1.00000000	1.18852083	-2.03126441	-2.37923131	1.71572911	1.16856385	3.83658414
1.00000000	1.84400855	5.64227369	-2.46277512	2.22203194	-6.31215268	3.41636996
1.00000000	4.68861386	5.66596151	1.62186823	6.86596512	0.57750749	7.27935146
1.00000000	3.78019252	8.17334291	4.25563579	7.84205290	0.96376220	8.90634888
1.00000000	2.88688657	8.41107711	2.57606771	8.73639866	1.48007519	8.49849015
1.00000000	3.47158832	4.74374095	3.73982824	5.80113143	1.85900604	5.12158287
1.00000000	-4.38694453	5.27214878	-5.55981058	1.92740325	-7.50428895	0.78712918
1.00000000	-5.87339994	0.00283641	-1.72866217	3.58768217	-6.64191352	3.22864789
1.00000000	5.78128519	5.68082180	4.39623947	6.45832101	1.46780359	7.04937608
1.00000000	5.05418938	6.78420987	3.63454586	7.66933093	1.12782108	7.57779505
1.00000000	-2.08911177	4.77597292	-0.00029600	5.98228361	-4.96992859	2.69851965
1.00000000	-1.04756367	5.10384022	-0.53558425	4.89492873	2.52735776	4.68953974
1.00000000	2.37319109	5.56657608	-3.07699779	2.60248975	1.33513414	3.81798617
1.00000000	5.03763301	7.10589988	3.72669370	7.20196227	1.40097084	3.98862576
1.00000000	-6.15970313	-0.43504463	-2.53693842	3.27264683	0.49726467	5.22071128
1.00000000	5.63768327	6.28039034	3.41462992	6.71655560	0.39362256	6.64909146
1.00000000	-2.96753732	4.70483579	-1.87872745	3.79130457	-0.38037632	5.23874503
1.00000000	4.83962140	5.54633903	2.24606694	6.62980250	0.38577513	6.58619263
1.00000000	3.95549262	8.06500123	3.83853025	8.30088205	1.50523223	8.83500080
1.00000000	-5.44098584	2.05184260	-3.11363912	3.59487394	-5.54182276	2.64025323
1.00000000	4.02675649	7.76216145	3.50872356	8.11851828	1.11589115	8.92239564
1.00000000	-0.32984732	-9.37165841	2.04057270	-8.59940514	2.10101604	4.05898927
1.00000000	5.56250547	5.84122511	0.96930256	6.86200007	0.35730131	6.48029898
1.00000000	-6.13475818	-0.68229749	-2.13321915	3.24689839	-6.96639692	2.47605092
1.00000000	4.71327346	6.54844385	2.06856784	7.32415584	0.90082751	7.33812067
1.00000000	-1.87421982	4.85760579	0.74303987	5.87225190	-0.07900569	5.41215581
1.00000000	4.98689844	4.94369781	2.89857591	6.07895954	1.15963816	5.36037826
1.00000000	3.02327762	8.19646984	2.68663893	8.56103727	1.54017089	8.36609085
1.00000000	-6.12324529	-0.83992803	-2.12568910	2.91643280	-6.79142863	2.34317820
1.00000000	5.60946734	5.27984828	4.29814536	6.17006364	1.57800163	5.93001736
1.00000000	-5.89538160	0.69609104	-2.45478024	3.71012707	-6.81119751	2.59091178
1.00000000	-5.10659710	2.81385988	-2.05730942	4.04353633	-5.76296302	2.84991617
1.00000000	-1.78597408	4.84946347	0.28232356	6.09129559	-0.03860498	5.43738335
1.00000000	-0.41539151	-8.76757309	-2.29742274	1.20700610	1.20135942	3.69426952
1.00000000	-2.49628441	4.72883316	-0.41720842	5.27055312	-5.86061990	3.20376506
1.00000000	3.21185020	7.88377907	2.39353327	8.17475643	1.30515195	7.76375037
1.00000000	3.77926613	8.00414796	3.06503605	8.05388933	1.02139715	8.86054718
1.00000000	5.77582668	5.50788181	3.03608879	6.29456393	0.42772860	6.04655466
1.00000000	1.73125339	8.84383468	0.67399725	8.86288975	2.86644403	5.44160142
1.00000000	2.15978797	5.60250661	-2.49358857	2.57760599	1.41455339	4.59794279
1.00000000	3.50014253	5.03933810	0.89888950	5.81221008	0.90399638	5.06372677
1.00000000	-2.42735745	4.74948822	-0.42167677	5.23461005	-5.72863306	3.15596836
1.00000000	-1.26387169	5.04332388	-0.56392243	4.89745547	0.35367432	3.70225273
1.00000000	-4.57144632	3.93783674	-1.66653625	4.04085973	-6.54460332	3.29919689
1.00000000	4.68556007	7.59768051	4.63857745	7.42608799	2.73195790	7.46328532
1.00000000	-6.05421173	-0.63322115	-1.78023002	3.44881566	-6.61102181	3.16336989
1.00000000	3.51099876	4.81858006	2.85011482	5.75115942	0.93365966	5.11916156
1.00000000	4.64916356	5.84807562	1.28090360	7.08636728	0.76953853	7.56293089
1.00000000	-5.79609578	0.54903474	-1.69566177	3.75013935	-6.73245539	3.18697064
1.00000000	3.59003043	7.75040541	2.77499047	8.04585713	0.81435628	7.82087421
1.00000000	-0.48093608	-9.22793166	2.00616719	-8.52010864	0.94092592	3.31833908
1.00000000	0.14110044	-9.20834464	-1.24526346	3.38565985	2.16727935	4.04817905
1.00000000	3.99969251	7.69604636	3.29699082	7.62632011	0.59348954	8.00132469
1.00000000	5.29708897	6.61448548	4.15251348	7.13402230	1.01842951	7.02978702
1.00000000	4.83847784	6.68812373	2.89768156	7.17998571	0.41625138	7.20967306
1.00000000	-0.44001464	-9.34788261	2.03134971	-8.57567669	0.97134923	3.00766449
1.00000000	3.73885343	7.98499665	2.66716264	7.96804932	1.15203700	8.99434429
1.00000000	-6.18085064	-0.37310642	-3.06175328	2.95410026	-6.69541944	2.56989195
1.00000000	4.55745540	4.74301063	3.57335213	5.88650148	1.05049096	5.27231153
1.00000000	4.36753372	8.19354002	4.71616691	7.72877629	2.53835768	5.31591784
1.00000000	4.85637004	7.38489229	3.88453259	7.69449991	0.66509042	8.09698445
1.00000000	2.25896335	8.63769237	2.02104180	8.74170115	2.15988179	8.57496721
1.00000000	5.03139893	7.52938371	4.71525753	7.19760576	1.45566929	8.57103936
1.00000000	4.82818701	6.90670377	2.92913599	7.39046689	0.95096628	7.54211881
1.00000000	4.84451128	6.91143185	2.33605964	7.49605869	0.94827917	8.18184532
1.00000000	4.66612493	6.30491405	1.54763393	7.31205386	1.41013759	7.56468769
1.00000000	-2.57095212	4.65101185	-1.40688074	4.05099108	-6.45647722	3.07903122
1.00000000	1.28412204	-1.96648108	1.96168054	-8.45694280	-4.14074318	0.62100534
1.00000000	5.29324803	5.36702894	4.09642420	6.29161123	1.70794313	5.79020582
1.00000000	-7.01553218	-0.29624127	-2.32663326	-0.73111890	-0.72864466	5.14846883
1.00000000	5.71257490	5.37052990	4.07966614	6.24510739	1.14814238	6.88686357
1.00000000	1.91364400	8.81301147	1.88892660	8.96431462	2.24341056	8.27508388
1.00000000	3.00200003	8.38738140	2.48125383	8.92419600	1.42999044	8.44299198
1.00000000	-5.98439127	-0.75540153	-2.38052018	2.29215899	0.97457897	4.09751598
1.00000000	5.82981005	5.61565736	4.59183732	6.32831925	2.38448646	5.64485801
1.00000000	4.42370574	5.42213183	1.91716582	6.49197196	0.30196149	6.03818668
1.00000000	5.15211491	6.87617823	3.91430028	6.67930287	0.95398540	5.93687252
1.00000000	2.37103205	8.62750310	2.26363035	8.92424613	1.11263358	8.68927016
1.00000000	2.67118674	8.34852661	1.95070185	8.77797997	2.87682451	6.24716460
1.00000000	4.57058221	5.72336381	1.37377125	7.12712271	0.73800063	7.36643162
1.00000000	4.75141433	5.40820479	2.25856296	6.32830763	0.83080976	6.00663290
1.00000000	-0.39124169	-9.36566562	2.03662897	-8.58741129	1.20182116	3.27337350
1.00000000	0.02109049	-9.33224705	1.14704681	2.00162149	2.48063478	-2.29258824
1.00000000	1.60199528	8.92685650	1.12736829	8.97081595	2.31939045	8.67200297
1.00000000	5.42266257	6.49166620	4.64030923	6.68556962	1.97929065	5.96600027
1.00000000	4.35967589	6.99263861	2.19018366	7.61205508	0.78775716	8.14146404
1.00000000	5.74869235	6.27047436	4.62510298	6.52224247	1.50189375	6.43818142
1.00000000	-1.41353714	4.96703282	-0.32694798	5.11378818	1.96717248	5.34443147
1.00000000	-6.12446247	-0.76156558	-1.87206986	3.33076594	-6.76406021	2.47384076
1.00000000	3.69058076	8.15007091	2.82967856	8.55921166	1.32069022	8.62979301
1.00000000	-0.45999130	-8.93888085	-2.29154743	1.87724293	1.17277763	3.58498163
1.00000000	1.08830364	-2.00101836	-2.23799020	2.58632809	-6.65590084	3.31451312
1.00000000	4.42218204	7.02836774	2.75177241	7.46803867	0.75870181	6.93284922
1.00000000	3.62470961	8.25087380	3.49414979	8.36397905	1.79934966	9.00505826
1.00000000	3.18583009	5.15826320	0.94508002	5.77048621	1.23938394	4.85875759
1.00000000	5.07133653	5.25593474	4.23148924	6.13389891	1.82701559	5.61888702
1.00000000	-0.57296267	-8.91003304	-2.32308265	1.83106961	1.04973849	3.85448648
1.00000000	3.66905329	4.91366765	2.00003408	5.81002163	0.92068526	5.26747657
1.00000000	-2.74183633	4.63589797	-0.81475444	5.02877107	-5.98508248	3.05763850
1.00000000	-0.40576293	-8.67744168	-2.53224373	1.88236706	1.28919246	3.74710638
1.00000000	-4.43026032	4.08187796	-1.35745424	4.25049019	0.35171658	3.69805644
1.00000000	4.86607452	5.91860963	2.18896629	7.06255498	0.67770680	7.13429111
1.00000000	4.85325643	6.01650494	2.39315152	6.96828890	0.67101108	7.01811323
1.00000000	3.25739718	8.11603577	2.75110714	8.50499240	0.87235722	8.81719162
1.00000000	-4.17955085	6.24320981	-6.62539268	1.62918561	-7.42128588	0.66930053
1.00000000	-6.00294521	0.34499762	-2.62986235	3.40536458	-6.42115376	2.97458006
1.00000000	4.89885641	7.77754529	4.83263033	7.36876920	2.36021812	5.18632084
1.00000000	4.34159233	5.51144999	1.16198949	6.83366634	0.31348049	6.50209007
1.00000000	-6.17424448	-0.25677524	-3.11121486	2.87849067	-6.48174712	2.77913698
1.00000000	4.11429370	5.08914012	1.09404003	5.90922102	0.77154069	5.68048845
1.00000000	4.31732224	4.99204435	1.89690601	5.99993777	1.35466985	5.08148870
1.00000000	4.85018493	4.96394289	2.19263372	6.19988910	0.89900290	5.36241513
1.00000000	5.53669244	5.58353930	1.80181430	6.71420053	0.55944005	7.46287908
1.00000000	3.44483142	8.35637174	2.58925740	8.78043703	1.39779979	9.13596395
1.00000000	4.37390619	6.70812085	1.62759251	7.44086988	1.85810132	7.59178323
1.00000000	4.99874227	5.71232824	1.15187069	6.95631707	0.64861180	7.27165196
1.00000000	2.34885113	5.33223760	-1.01396854	4.23310524	1.05151509	4.14940883
1.00000000	5.24906572	5.77612126	4.53504897	6.59370755	2.51611461	5.71229238
1.00000000	-2.53482469	4.69533326	-1.51528823	3.96439279	0.97135477	4.84768206
1.00000000	3.33098916	7.94665254	2.37226102	8.06347638	1.63662047	7.71183191
1.00000000	-5.86556937	0.60952391	-2.40909693	3.42091614	-6.36996425	2.60629096
1.00000000	2.49440251	8.61175013	2.36439106	8.92587633	0.88524427	8.84615141
1.00000000	-0.67392781	-9.17664247	-2.15689578	2.90664231	-6.37418335	2.04765296
1.00000000	1.78238044	8.89184294	1.56151673	8.81231959	2.57829944	8.26776093
1.00000000	1.36738352	8.98742064	1.11421079	8.90751259	3.13123766	8.10149272
1.00000000	-6.05188116	-0.65772350	-2.21916899	2.76638241	-6.59862686	3.32791713
1.00000000	-0.41302057	-9.30506887	2.02396113	-8.53698938	0.92887041	3.20351334
1.00000000	3.41045493	7.86439724	2.37284085	7.96667581	1.33458354	7.81404389
1.00000000	5.03420899	6.22546613	3.07869466	7.09998108	0.68901272	7.65419710
1.00000000	1.68447144	8.85236573	0.65312904	8.87007639	2.82423969	5.22688803
1.00000000	4.02125681	5.37670487	0.76183576	6.75370142	0.37185103	6.44435961
1.00000000	4.45089874	7.29349807	3.56109375	7.57225925	0.60538533	8.14047716
1.00000000	-0.55661727	-9.23848623	-2.25448329	1.04507373	0.88106280	3.07828865
1.00000000	-2.35872529	4.74230141	-1.00859478	4.54476814	-5.73314800	2.88371591
1.00000000	-0.42608436	-9.11849178	1.02697889	-4.49276545	1.27871862	3.81221942
1.00000000	-1.43602504	5.00644570	-0.99412744	4.37015362	0.87581382	4.20192241
1.00000000	-2.47454254	4.71912642	-1.17574027	4.40064977	0.17380222	4.42392482
1.00000000	-0.39250220	-9.33837002	2.03581114	-8.58020809	1.03853727	3.09384339
1.00000000	1.38202466	5.60879493	-1.07871090	4.17230692	1.39128001	4.07153875
1.00000000	3.55595824	8.16660801	3.23265397	8.24824197	1.08686629	9.01434397
1.00000000	-6.17322489	-0.70370043	-2.37625928	3.16376197	-6.62549928	2.11931439
1.00000000	1.88025313	8.84042033	1.79995442	8.86056639	2.20388351	8.45395395
1.00000000	-6.05148426	-0.76368458	-2.10628253	2.94556803	-6.58698259	3.31904094
1.00000000	4.03252559	5.37197427	0.85070388	6.59381069	0.15361205	6.30923047
1.00000000	-5.90153549	-0.90342702	-2.30174818	2.28108956	-6.53586311	3.32347849
1.00000000	1.78733032	8.87321613	0.91764787	8.94038360	2.72659262	8.49004057
1.00000000	1.50424993	8.97785164	1.14040613	8.95009528	2.86741812	8.30285432
1.00000000	1.77330545	8.89351053	1.37769044	8.97768997	1.85787495	9.05516530
1.00000000	-5.64566479	1.52151002	-3.22759621	3.36103278	-5.72938170	2.11439007
1.00000000	-2.29722317	4.72802410	-1.42313548	3.88203869	-0.28354960	2.59293116
1.00000000	4.69113599	4.87768107	4.40224886	6.08162823	2.36906973	5.19723669
1.00000000	-0.60440515	-9.14815117	2.00501920	-8.49558625	0.81322299	3.28049327
1.00000000	-0.40283636	-9.29959395	2.02414482	-8.56230789	1.02382692	3.18736372
1.00000000	4.71794433	7.74430208	4.32362059	6.76652151	1.86447483	6.38979494
1.00000000	3.58377204	7.96675236	2.85415436	8.57354528	0.83514037	7.97531337
1.00000000	4.65350348	7.86123546	4.71648261	7.52446160	1.30027752	9.04500110
1.00000000	4.55281328	5.59170577	1.33452010	7.01115440	0.65317808	6.92787626
1.00000000	3.86122634	4.95568729	1.75888396	6.06637277	1.11292806	5.39881844
1.00000000	4.55178508	8.03543768	4.70198367	7.72103157	1.39265691	8.83275336
1.00000000	2.13840183	8.76757790	1.73638199	8.97858619	1.69797234	9.04413183
1.00000000	4.18017855	7.08394891	2.11585611	7.72056863	0.96320024	7.83607916
1.00000000	-0.73525543	-9.02874053	-2.16119136	2.82953625	-6.60710049	2.16725688
1.00000000	-1.44917476	4.95328121	0.05226968	5.45246069	1.89677578	5.57953248
1.00000000	2.77852730	8.47804011	2.58642890	8.54750284	2.39215156	7.69301229
1.00000000	-5.56447171	1.76918339	-3.00499290	3.62868521	-5.80151423	2.66404843
1.00000000	-5.29144643	2.64748260	-2.54147031	3.37888660	-6.43085208	3.28590428
1.00000000	2.67612527	8.43765401	2.41705659	8.71149488	1.81972678	8.27279673
1.00000000	-5.95271817	-0.89985245	-2.21097948	2.35142895	-7.04245985	3.10593404
1.00000000	-5.50288408	1.90309421	-2.98885585	3.63315135	0.23375391	6.30592788
1.00000000	-4.20339476	4.25453668	-1.71786541	4.17259624	-6.56783262	3.43297318
1.00000000	5.24918970	4.97255328	4.07344208	6.10020944	1.69386601	5.77549836
1.00000000	-5.73596629	1.15992377	-2.56741217	3.47484510	-6.75686474	2.64819722
1.00000000	3.96965966	7.72913912	2.89259148	7.65405763	1.24983447	8.02745415
1.00000000	-2.38996640	4.72801609	-1.45335882	3.88596248	1.16496987	3.85953328
1.00000000	2.32224279	5.59319465	-3.13756815	2.69078030	0.95908901	3.98237728
1.00000000	-6.16472644	-0.27608303	-3.10424901	2.76155247	0.91425789	3.93145882
1.00000000	-0.41766827	-9.14606161	2.00497059	-8.50097509	1.16459871	3.72912430
1.00000000	-5.76494413	0.76613487	-1.72635168	3.89268131	-6.58774256	3.35343778
1.00000000	-0.46229414	-9.33090925	2.01433955	-8.54605079	0.90473386	2.97756239
1.00000000	4.40225055	5.25840465	1.89327502	6.38688516	0.36085016	6.41994672
1.00000000	-6.22158340	-0.24856846	-3.29041142	2.86817662	-6.79031027	2.67669456
1.00000000	4.10131129	7.19463787	2.16828364	7.78245243	1.57567057	7.60147175
1.00000000	-5.76274788	1.15358024	-3.07935975	3.28683898	-5.77321484	2.20882588
1.00000000	-2.30091279	4.77740084	-0.77969296	4.80794023	-5.50199208	2.77000217
1.00000000	2.63549401	5.35311333	1.20788847	5.73229825	1.00160069	5.14636408
1.00000000	4.72442407	7.48189403	4.07030628	7.48618620	2.69559357	6.08690222
1.00000000	5.81555064	5.73664702	3.73673830	6.25978525	1.65697112	5.50788374
1.00000000	4.37043046	5.50410737	1.25213566	6.86673872	0.49262109	6.41572606
1.00000000	1.77376546	8.87255550	1.54849372	8.99131454	2.24748863	8.28587583
1.00000000	-1.67252784	4.91778028	-0.53566679	4.96352958	2.35151046	5.15067454
1.00000000	3.31276756	7.88832722	2.55413372	8.11105467	0.68917980	7.41821900
1.00000000	5.29337855	6.99519408	4.51646523	6.83625340	1.09759714	7.31112140
1.00000000	-2.40790696	4.76091700	0.07016956	5.77866345	-5.57675297	3.17074700
1.00000000	-0.42902514	-9.33292078	2.02692923	-8.55484310	0.91697234	2.98975255
1.00000000	2.29839205	8.62873545	2.21294727	8.70644343	0.98533914	8.24996290
1.00000000	-6.14557697	-0.35227337	-2.47182697	3.25413861	-6.86322992	2.95665876
1.00000000	-1.87106535	0.16259294	0.08916011	-1.25725689	-2.83721305	-1.96255203
1.00000000	5.04794380	7.79683236	5.09805193	7.13585973	2.54534292	4.06066980
1.00000000	-6.09680604	-0.74341627	-1.85324257	3.27157221	-6.87268060	2.55642972
1.00000000	4.49020927	5.38928272	1.98950235	6.59788821	0.62475284	6.38884942
1.00000000	5.20066473	7.59852622	4.84043022	7.23656136	2.47648915	5.60350773
1.00000000	5.23215125	5.01803754	2.48235396	6.22534680	-0.01302912	6.62292855
1.00000000	3.00101261	4.87402098	2.71684050	5.76089881	2.27217117	5.44281764
1.00000000	2.06697914	8.70781264	1.85346036	8.86484854	2.28990449	8.61191329
1.00000000	1.91465880	5.66837683	-2.63123814	2.18945823	1.03204897	3.92095842
1.00000000	4.66910817	4.70012660	3.73816632	5.88948658	1.81586823	5.41206235
1.00000000	1.85215897	8.87230615	0.89392347	8.92242343	1.59626402	9.02792597
1.00000000	3.67067401	5.11033226	0.52991926	6.06660722	0.22670977	5.80235915
1.00000000	-4.53185169	3.99737467	-1.68852926	4.20990880	-6.07639810	3.20640687
1.00000000	3.51206680	5.29114042	0.64864805	6.63454955	0.98968368	6.12417366
1.00000000	4.52773094	5.32299669	1.89605019	6.27957148	0.82955837	6.04673975
1.00000000	3.53551052	4.78800351	2.76632356	5.78402340	1.06881173	5.35639342
1.00000000	-0.55571996	-9.25593744	-2.23458074	0.69930147	0.91289788	3.05912011
1.00000000	4.69687340	7.51987175	4.21412949	7.59887064	0.99205834	9.08490549
1.00000000	1.15789171	-1.98639279	-2.16780870	2.24138093	1.44236324	3.96098584
1.00000000	3.36226725	8.10806967	3.09877692	8.40795030	1.08585657	8.94450161
1.00000000	4.50368169	6.95302380	2.21926344	7.46139517	0.77998637	7.77194514
1.00000000	-0.53959125	-9.26361767	-2.19467833	0.24890496	0.98949195	3.08968624
1.00000000	1.86937189	5.66914336	-2.80647659	2.11509134	1.00364566	3.85547072
1.00000000	4.31690590	5.50816959	1.18422756	6.90027131	0.60933788	6.92152443
1.00000000	5.02497248	6.29924734	3.39630120	7.17417211	1.00238562	7.16020325
1.00000000	-6.12284828	-0.46028505	-2.18944754	2.75847281	0.68913603	3.61308527
1.00000000	4.75822324	7.33932216	3.51729800	7.50520140	0.69162033	8.55035409
1.00000000	-1.39134799	4.90049386	0.78020333	6.89614238	-6.98839204	2.33061042
1.00000000	4.88640469	6.36090234	2.51914232	7.15970912	0.70960462	6.45973602
1.00000000	3.85348488	7.69569682	2.89532571	7.75949355	0.81444598	7.97639310
1.00000000	-0.44980282	-8.98236283	-2.21506914	0.43525085	1.37010225	3.67945183
1.00000000	3.86401468	5.33592479	0.69662671	6.57606382	0.43289158	6.58253909
1.00000000	1.66582717	8.93289818	1.22069790	8.96476200	2.71495208	8.42261677
1.00000000	4.44349488	5.16422645	1.64138072	6.18551687	0.16162208	5.89939592
1.00000000	-1.40550638	4.89688913	0.61463905	6.72149453	0.16614722	6.49952469
1.00000000	4.21492571	5.17941034	1.36690619	6.16609506	0.24802709	6.09668871
1.00000000	4.74015773	4.30576676	-2.96199689	-0.45042123	-3.52897539	0.52174326
1.00000000	-6.01936427	-0.69892132	-2.41942039	2.56698185	-6.83096259	2.96300311
1.00000000	-6.17625713	-0.67456704	-2.73310035	2.47092165	-6.64141127	3.32396622
1.00000000	1.60706755	8.91504011	0.94197124	8.94197695	2.84443397	8.10676071
1.00000000	4.70430316	6.66426840	1.73644821	7.38243679	0.88072657	7.96202342
1.00000000	4.60568218	4.94846130	3.66580458	6.16176573	1.85624321	5.32632134
1.00000000	3.92444533	5.01104272	1.32241242	5.96213820	0.60023173	5.35040922
1.00000000	3.57366452	4.85053166	3.55259013	5.90952443	2.08094992	5.58835394
1.00000000	-0.43613926	-9.26735032	2.01886176	-8.49973398	0.90594632	2.99316400
1.00000000	4.70522176	7.85041042	4.44580435	7.48173165	1.20482400	8.69589182
1.00000000	4.49566275	5.40149567	1.97621816	6.55822616	0.41546915	6.32130503
1.00000000	1.89654698	5.66357717	-2.54483646	2.12630535	-6.36565885	3.39841494
1.00000000	3.94364009	5.27169658	0.12614655	6.08441045	-5.82640672	3.06729594
1.00000000	5.33754241	4.45093892	2.63305103	5.82347054	2.59160621	4.44331066
1.00000000	5.58855060	5.21774143	4.07555736	6.14590935	1.38152211	5.64028961
1.00000000	-0.71540090	-9.05071781	2.00676443	-8.51023244	2.27641406	3.97846532
1.00000000	4.38337865	5.24384298	1.58583580	6.20943991	0.67741193	6.00796351
1.00000000	-0.30180598	-9.16534667	2.00714002	-8.49572256	0.89673798	3.35729323
1.00000000	-0.41143505	-9.35151915	2.03458410	-8.57008852	0.92261518	2.98643326
1.00000000	4.25812290	5.07798892	2.41943628	6.10268497	1.70253596	5.34772003
1.00000000	5.07047399	4.87474431	3.79933285	5.96343551	1.82620311	5.43939651
1.00000000	4.13689704	5.08341415	1.02710603	5.88796306	0.79629651	5.57772534
1.00000000	-6.15608613	-0.71296357	-2.25033458	3.14452615	-5.97000126	2.06677459
1.00000000	3.36715058	4.72942801	3.87367469	5.76260703	2.20968991	5.13656432
1.00000000	4.54916695	5.74243901	1.35855872	7.14035017	0.85396585	7.16786115
1.00000000	-6.11788911	-0.03776215	-3.05528258	2.81516667	-6.83024376	2.65206941
1.00000000	3.44598545	7.81838708	2.58830384	8.28607160	1.42432105	7.75366157
1.00000000	-0.46710326	-8.86697450	-2.35482661	1.16064906	1.07325204	3.62873292
1.00000000	2.40877453	5.55309589	-3.00166893	2.60330423	1.10480610	3.90454948
1.00000000	-6.13229256	-0.70791597	-2.00536604	3.25498720	-6.92672439	2.60164287
1.00000000	5.08252744	7.14883692	4.43758624	6.88489847	1.20302824	7.32827327
1.00000000	-6.17610892	-0.30904471	-3.04209011	3.02960099	-6.83221272	2.53058273
1.00000000	3.87597996	8.08663083	3.83012964	8.18863176	0.75657541	8.74553478
1.00000000	-2.17296644	4.15231086	-1.46268143	3.58038971	0.71823816	3.39199913
1.00000000	-5.95414475	-0.37229887	-1.74259870	3.45961000	-6.88044145	3.07066478
1.00000000	5.25979394	6.85543394	3.66765773	7.09518484	0.62856427	7.99868015
1.00000000	-6.00416546	-0.38523440	-1.89260800	3.19986215	-6.66320511	3.38803600
1.00000000	2.89517044	5.08346660	0.48721745	5.52971174	0.84075485	4.69180139
1.00000000	-6.08064838	-0.09224783	-2.71195622	2.65464006	-6.42948219	3.42798885
1.00000000	4.76598745	6.38192044	2.24204098	7.22862046	0.76309971	7.61354995
1.00000000	2.06124023	8.79242057	1.40804674	8.99218153	1.88214502	8.87853913
1.00000000	1.70007566	8.84854170	0.66385039	8.86867542	2.87202870	5.45653583
1.00000000	5.25100613	5.05044175	3.05560630	6.17777345	0.94441347	5.25666323
1.00000000	-6.08181384	-0.03816110	-3.14078981	2.60769022	-6.85111866	3.10844122
1.00000000	2.58793342	8.47087232	2.20406060	8.70912343	1.11792446	8.55877135
1.00000000	-5.95589544	-0.47760486	-1.51089224	3.86987420	0.72816166	4.95166169
1.00000000	-5.21447331	2.62912646	-1.73125775	4.08338920	-6.68419318	3.02389419
1.00000000	-6.03354036	0.06413081	-2.86025381	2.74752330	0.92203062	4.34987591
1.00000000	4.96224243	6.75571011	2.84678024	7.25005325	1.29976476	7.42525392
1.00000000	-0.66794137	-9.16807175	-2.39654838	1.25877480	-6.22272881	2.05174474
1.00000000	4.98406980	6.48265269	2.57178422	7.19710382	0.79096707	7.82817939
1.00000000	1.59111443	5.57216495	-1.01748441	4.22984112	1.49589111	4.56361854
1.00000000	4.85177191	6.11185420	2.26129035	7.05233944	0.99651309	6.75123648
1.00000000	4.00663539	7.76496802	3.75787307	7.98497026	0.74902292	8.59448239
1.00000000	3.90242435	5.34393779	0.76870487	6.54064603	0.23818565	6.64105702
1.00000000	4.88647981	6.42580692	2.59854451	7.17686771	0.72749269	6.51751095
1.00000000	3.49522025	7.76424097	2.71256650	8.03666201	0.93640761	7.66352150
1.00000000	-5.34114229	2.21699155	-2.09766824	4.09480921	-6.20389393	3.19352204
1.00000000	5.05360861	5.37085457	2.19818152	6.37630466	0.58388146	6.33485541
1.00000000	5.32053218	5.11510005	4.28352371	5.96856244	2.21438153	5.49860903
1.00000000	4.59293254	7.99780793	3.95469460	8.32021693	2.63347502	5.28087134
1.00000000	3.16826042	5.17255346	0.52149451	5.88808737	0.93079862	4.97197851
1.00000000	3.98890196	5.32904750	0.75951120	6.81550204	0.26715620	6.80206665
1.00000000	2.18440196	5.48810942	-1.00642214	4.37937499	0.80912886	4.83840908
1.00000000	2.91127096	8.31954315	2.24004911	8.85120293	2.76792986	6.74510815
1.00000000	3.97387013	7.33084515	2.45716808	7.89876521	1.25971719	7.57506548
1.00000000	5.31572058	5.98263477	4.43985967	6.74317214	2.72051519	5.32159530
1.00000000	4.31850112	8.10717458	4.60710833	7.77217194	1.12199466	9.10521493
1.00000000	2.30426579	5.57582026	-2.86224746	2.47926801	1.08203205	3.87066712
1.00000000	3.59441099	5.27684601	0.47235136	6.22661974	-5.69021190	3.20910715
1.00000000	-0.43070743	-9.11001496	-2.14399917	0.09014257	1.34521257	3.59989164
1.00000000	5.31461751	5.45867570	4.04105416	6.25381824	1.94103720	5.90056929
1.00000000	5.65010140	6.26176846	3.53649528	6.70459666	0.41662270	7.30845230
1.00000000	2.01657027	5.63593277	-2.38788259	2.77651378	-7.12610663	3.17574249
1.00000000	-1.09940914	5.09383986	-0.48584419	4.97019830	2.15364969	4.39758205
1.00000000	3.32128144	7.71769048	2.13064919	7.98094035	1.41907029	8.15192055
1.00000000	-0.45498926	-9.00121866	-2.21320002	0.40113746	1.23526733	3.55317917
1.00000000	-1.85262611	4.74198839	-1.21714883	3.60120459	1.92465751	4.03501750
1.00000000	-5.98383295	0.50097836	-3.21554663	3.23779606	-5.88730431	2.05669527
1.00000000	-6.11889028	-0.66811714	-2.06309662	3.31566406	-6.83106506	2.43801479
1.00000000	3.41235837	5.05938566	0.97594373	5.77662808	1.00837262	5.02277109
1.00000000	-0.43251466	-9.16493401	2.00264342	-8.50159934	1.05018701	3.52717619
1.00000000	-3.29481064	4.51000394	-0.54566876	5.34196927	-5.75500214	3.11907366
1.00000000	2.57997200	8.50874576	2.25662839	8.59543753	2.29721748	8.16767842
1.00000000	-5.59381952	1.62789796	-2.64684474	3.72501027	-5.83089316	2.88847488
1.00000000	-6.07999038	0.04599564	-2.97984392	2.86084432	-6.67389324	3.02794626
1.00000000	3.26330167	8.16494240	2.88039993	8.57372940	0.76107582	8.75179603
1.00000000	4.18556644	7.63957132	3.61635276	7.99417431	0.89147778	7.72448452
1.00000000	-0.27940161	-9.29134524	2.02038584	-8.49675458	1.07537560	3.14327788
1.00000000	2.99361545	8.25575399	2.33503902	8.76262612	1.79892100	8.20130242
1.00000000	3.86809143	5.08756087	1.55326792	6.01993066	0.61555548	5.88270102
1.00000000	5.79892994	5.39759235	4.35874492	6.17896451	1.40440849	5.92596118
1.00000000	-0.47365414	-9.00399553	-2.17229393	2.34385703	0.48218065	3.00744087
1.00000000	-5.97829083	0.48363055	-3.07818926	3.28701840	-5.68968991	2.49061785
1.00000000	4.86785901	7.81927994	4.82239745	7.41500990	1.44201576	9.00105211
1.00000000	-6.05867310	-0.47859829	-1.91511789	3.24956709	-6.83876909	2.96245197
1.00000000	-0.03346063	-9.23630492	2.01649230	-8.48939829	1.13772024	3.12266238
1.00000000	3.94350544	4.70290329	4.14935766	5.87831013	2.53672442	5.35002878
1.00000000	2.70650415	8.38406436	2.24614856	8.66617678	1.67653870	8.01058401
1.00000000	-0.50624628	-9.27668311	1.98511317	-8.49746519	0.91343971	3.02034648
1.00000000	-5.41624038	2.06284607	-2.41422322	4.01646030	-6.04400087	2.57849615
1.00000000	3.39987958	7.56215576	2.02595326	7.86333867	1.85352215	7.71288722
1.00000000	-2.49327891	4.72839349	-0.13206823	5.79673388	-5.44333792	2.60742282
1.00000000	1.88460717	5.64924372	-2.44316474	2.35229225	-6.55755191	3.36682195
1.00000000	4.53400692	7.76434379	4.00245485	7.75546165	0.73929751	8.30516805
1.00000000	5.75474818	5.87169694	3.63059550	6.59274241	0.43087913	6.71306753
1.00000000	1.66813678	5.60901883	-2.26032736	2.24019159	1.12758331	4.05804635
1.00000000	4.56292117	5.51064199	1.91096839	6.73694434	0.63388926	7.28302577
1.00000000	-0.39592982	-8.82327748	-2.30419898	0.71218030	1.40311417	3.67470996
1.00000000	3.51458359	4.86821594	3.42308361	5.91497367	1.91962956	5.56282543
1.00000000	-4.39754550	4.08433265	-1.60540293	4.23628479	-6.48807955	3.23026637
1.00000000	5.72544549	5.42010024	4.26941225	6.23606014	1.25777201	6.63330313
1.00000000	4.82851180	7.13404010	3.20713491	7.28698609	0.68346856	8.16286083
1.00000000	5.02487695	7.78194307	4.92793366	7.37658518	2.50904463	5.50889306
1.00000000	-5.99557433	0.31584101	-2.49744605	3.51082304	-6.56140178	2.46043441
1.00000000	1.40951440	5.58434107	-1.07381691	4.30702554	1.16409256	5.03153589
1.00000000	4.53401586	4.76276088	-0.40052967	4.92654248	2.33446310	3.78733988
1.00000000	2.88980146	5.26652847	0.43013369	5.67809387	0.70119434	4.50466103
1.00000000	-1.01770917	5.10545967	-0.50500229	4.92127939	2.41467797	4.95486276
1.00000000	3.84535555	5.32300462	0.66117863	6.54445333	-5.66079607	3.09787104
1.00000000	3.73855680	8.07053797	2.96204961	8.56950383	1.10206077	8.88461243
1.00000000	1.87225485	5.66382903	-2.48501727	2.10672085	1.09980315	3.98495933
1.00000000	4.09473420	5.30062977	0.50869589	6.20953273	0.14514669	5.84783862
1.00000000	5.76571554	5.55576906	4.22962580	6.29196688	1.12397476	6.97012513
1.00000000	3.92620985	5.45363235	0.62869151	6.81191226	1.10771958	6.91472973
1.00000000	-5.53264148	1.93017672	-3.12493252	3.43241873	-5.81143573	2.75890663
1.00000000	-0.47431007	-9.16707431	-2.17726499	0.18456624	1.21599246	3.55119646
1.00000000	1.70404256	8.83829918	0.64068033	8.85711745	2.87593153	5.44032913
1.00000000	3.47428105	4.71468287	3.75184323	5.76389952	1.95591539	5.42042256
1.00000000	-6.02813423	-0.57596280	-1.99866426	3.10192844	-6.62230073	3.13995445
1.00000000	4.05257746	7.70840124	2.93518697	8.36495731	1.86624717	8.10668788
1.00000000	1.39831703	5.40564010	0.72352049	5.84375393	-5.62798809	3.10515274
1.00000000	-2.70416536	4.65043399	-1.00620114	4.66213380	-5.59910999	2.87321937
1.00000000	4.87286512	7.98807873	4.97182043	7.44309409	2.83341257	5.63014698
1.00000000	3.56637655	5.29367932	0.48629018	6.34910226	-5.32001006	2.69163039
1.00000000	-0.59972519	-9.20802773	-2.25092486	0.56143777	1.06243112	3.51504289
1.00000000	3.85775959	7.90039286	2.83481878	8.63643554	1.97206981	8.03200049
1.00000000	5.75077999	6.11585932	3.79286956	6.62771617	0.81207852	6.75799304
1.00000000	-5.45355154	1.91769425	-2.35899834	3.95082311	-6.40943960	2.61680345
1.00000000	-4.42209187	4.15295551	-1.69826169	4.03764880	-0.21570678	2.66195345
1.00000000	5.18367214	6.58376488	3.72151160	7.24617283	0.96387390	7.17160668
1.00000000	-6.16126321	-0.74242315	-2.30909413	3.08968748	-6.85632208	2.34998498
1.00000000	-5.68144085	1.35747612	-3.23818143	3.18477383	0.45886759	5.65622842
1.00000000	5.66857103	6.16561541	3.12459093	6.79153954	0.46921697	7.72774321
1.00000000	-5.89905267	0.64121136	-2.47916492	3.69403723	-6.76612428	2.73297614
1.00000000	-1.56906216	4.85548828	0.60616071	6.61874315	0.06231289	6.46408096
1.00000000	-6.12089700	-0.61361362	-2.28062740	2.48160935	-6.68084660	2.69082833
1.00000000	2.78385441	5.12239868	0.75915424	5.89499892	0.61028784	5.49109530
1.00000000	4.70864913	7.20078573	3.73136009	7.50747834	0.60129061	8.35876512
1.00000000	2.72720265	8.37972608	2.20135774	8.77462891	1.99376378	7.65549457
1.00000000	2.51022712	8.54865902	2.38547561	8.85479116	0.91277927	7.87160442
1.00000000	3.69001740	7.91467569	3.83983844	8.12883837	1.60941516	8.90319063
1.00000000	3.22739198	7.99232721	2.58785735	8.59732788	1.14938287	8.05863058
1.00000000	1.69683215	8.89199189	1.27661918	8.97023555	2.17089673	8.61983363
1.00000000	5.58707588	5.71039530	2.85882096	6.70528797	0.46116146	7.14653328
1.00000000	4.81481242	7.31489872	3.50745296	7.45265809	0.84194821	8.85771390
1.00000000	1.56674828	8.96905139	0.91569460	8.94177135	3.07468859	7.10485804
1.00000000	-4.27187958	3.69360424	-2.70194785	3.85132964	-5.40649498	2.70684865
1.00000000	3.92248742	7.90580561	2.95238830	8.73697904	2.02206514	8.35173293
1.00000000	3.69647706	8.06013987	3.86697539	8.22753761	0.80164778	8.83260646
1.00000000	-4.55509442	4.20727724	-2.22923335	3.26062506	-6.54558250	3.46190060
1.00000000	1.37535907	8.99186974	0.93667788	8.93304518	3.13605183	8.08831146
1.00000000	3.96506711	5.00512879	1.06786843	6.05192892	0.90434462	5.16676609
1.00000000	-5.32114986	2.54779139	-1.62783581	4.17247285	-6.62605792	3.35271921
1.00000000	3.48878825	7.92947778	2.61061516	8.37927579	0.99900261	7.85908780
1.00000000	-0.45762763	-9.31759822	-2.10738237	-0.29344368	1.38004177	3.41351321
1.00000000	3.68265195	8.02874970	3.70906965	8.28673666	1.01277152	8.89453260
1.00000000	2.12206603	8.77817250	1.56802452	9.00368849	1.40020542	8.71329656
1.00000000	2.21003201	5.53940341	-1.96568874	3.04227582	0.99288549	4.21665933
1.00000000	-6.12198220	-0.01484991	-3.10397208	2.88286390	-6.61720691	2.99556797
1.00000000	3.62639757	5.13547192	1.05938270	6.18225585	1.18395089	4.67603865
1.00000000	-1.34830115	4.91035327	0.56904618	6.74681344	0.09213747	6.39784299
1.00000000	3.29081663	8.10046682	2.64408553	8.50171740	1.10236041	8.63701701
1.00000000	5.63496321	5.38949523	3.74414549	6.29621404	0.44254937	6.91844142
1.00000000	1.90883963	8.70726643	1.65424259	8.93000194	2.61646871	8.10718252
1.00000000	4.39694607	7.68855114	3.74829914	7.82275477	0.95763307	8.90725480
1.00000000	4.27267465	7.17855955	2.68034231	7.68474332	0.68462439	8.35479327
1.00000000	1.83065913	5.65794430	-2.53822972	1.69155582	1.37251665	3.76717801
1.00000000	3.75287036	8.20553475	3.98201014	8.08862839	1.04584224	9.08912140
1.00000000	1.69831682	5.69631428	-2.56876607	2.12639890	1.15329332	3.87353378
1.00000000	3.53773477	7.71632573	2.56135069	8.05167382	0.83263084	7.86094346
1.00000000	4.92623915	6.65019086	2.64932566	7.49168058	1.70055544	7.66821191
1.00000000	1.51326009	8.95714936	0.72680637	8.90724759	2.79029447	8.22133030
1.00000000	-1.90174271	4.84068752	-0.86003255	4.55960950	2.36654163	4.55751988
1.00000000	1.66910662	8.91797051	1.02199979	8.96489490	2.19912975	8.86895483
1.00000000	-0.35059026	-9.36569782	2.04001974	-8.59113361	0.97890746	3.01699904
1.00000000	-0.39455772	-9.36235425	2.03594795	-8.58176394	0.94644727	2.98693255
1.00000000	5.67319816	5.70768156	3.23581388	6.74771769	0.57949164	7.53807508
1.00000000	4.91325230	7.31273268	3.90185220	7.36378030	0.38543645	7.20828227
1.00000000	2.59791955	8.54655118	1.90587261	8.98116786	2.15519182	8.75350319
1.00000000	4.80657857	6.61660744	2.86945093	7.19545475	0.41112085	7.36441296
1.00000000	3.77379034	8.26565001	4.29133125	7.99002467	1.32774571	9.10404798
1.00000000	4.53615861	7.03120907	2.91653835	7.68712603	0.94855205	7.51310859
1.00000000	-5.98521278	0.49141474	-3.06302546	3.34241458	-6.56481271	2.49297456
1.00000000	-0.36447982	-9.38349458	2.03959615	-8.59984417	1.72846949	3.41731345
1.00000000	2.09529741	8.61104233	1.99740997	8.46389342	2.13493405	7.47562849
1.00000000	5.00517053	6.29434312	2.74591877	7.15621667	0.78156769	7.80464557
1.00000000	-5.85519276	0.90147124	-3.16613521	3.15195899	-6.37226195	2.81503589
1.00000000	-2.41081591	4.74622533	-0.85380262	4.83420498	-0.26229885	5.22673633
1.00000000	3.14739290	8.14759664	2.78048068	8.24282142	0.98831958	8.23964780
1.00000000	-3.57350879	4.37754900	-1.47630516	4.74674172	-5.50462406	2.56909275
1.00000000	3.48643959	7.85524740	2.67434203	8.34746581	1.80634757	7.73393880
1.00000000	4.72285315	6.16617075	1.38747084	7.21738084	0.95751715	6.84587851
1.00000000	-3.15253746	6.27122918	-5.66053770	2.27200523	1.00448643	3.67326798
1.00000000	5.82589789	5.56556357	4.12321984	6.32665420	0.66753500	8.23894386
1.00000000	-1.73806465	4.81981558	-1.12365185	3.84063498	2.56785927	4.63685874
1.00000000	-2.24722339	4.77374696	0.11244999	5.71183946	-0.18037918	5.33520486
1.00000000	-2.64226225	4.66155833	-1.24971422	4.33572403	-6.65153499	2.55265760
1.00000000	4.89271870	7.64436143	4.93245691	7.13471648	2.67657041	6.17814991
1.00000000	-1.98523894	4.79153065	0.18471464	6.04280042	-2.12234275	2.94933770
1.00000000	3.32222507	8.16299182	2.71951727	8.66161892	1.99328559	7.65867973
1.00000000	4.67155940	8.09693345	4.85677786	7.60520006	2.72572877	6.98491308
1.00000000	3.24448792	8.26032273	2.51671733	8.86265865	1.24353769	8.91722237
1.00000000	4.43514418	7.53243267	3.39123172	7.36508525	1.83320971	7.79703952
1.00000000	3.49087962	8.19646586	2.90155329	8.69167923	2.15502387	7.61429232
1.00000000	3.42908637	8.07301755	2.69495481	8.57531411	1.50033963	8.49774205
1.00000000	5.00510442	5.00558691	1.91629796	6.02673163	0.83330115	5.00419929
1.00000000	4.15733482	7.78449647	3.79785940	8.14261344	0.94165809	8.51215151
1.00000000	-5.58743925	1.79244249	-3.28168939	3.09897491	-5.81995240	2.71114181
1.00000000	1.46990407	8.96833438	0.94649170	8.95494954	2.80865130	8.41223924
1.00000000	2.07774830	8.78769704	1.43731798	8.99579593	1.49074732	8.90146156
1.00000000	-0.45165821	-9.08792633	1.97688529	-8.43915712	0.93950491	3.33063077
1.00000000	2.23413587	8.63482685	2.07896109	8.80940147	2.00517592	7.77285692
1.00000000	3.37178323	8.03953461	2.92477749	8.52503709	0.85462281	8.36062687
1.00000000	4.96165567	6.80357834	3.47727053	7.34136969	0.78738653	7.77500908
1.00000000	-5.28692750	-1.51997103	-2.17060843	2.51723258	-0.14129437	2.60294194
1.00000000	3.95581469	4.99884322	1.52520908	5.97318458	1.30259785	5.08038864
1.00000000	3.93552791	7.92234322	3.92751643	8.15870942	2.12830580	6.06233212
1.00000000	-0.45560849	-9.22397487	2.01577457	-8.52200718	0.91824267	3.22736309
1.00000000	5.23444932	5.07574998	3.97390645	6.12240171	0.98489875	5.85876753
1.00000000	0.14615279	-9.23457633	1.99256026	-8.45464558	2.51335224	4.49769186
1.00000000	-6.17513008	-0.87481433	-2.15650649	3.49424779	1.11622912	3.16714474
1.00000000	3.77374303	4.93832595	0.48052909	5.62516487	0.93572375	4.27125590
1.00000000	0.03314556	-9.22393843	2.00619646	-8.46761604	2.20404073	4.55876607
1.00000000	-5.51661682	1.80298699	-2.57387727	3.83569770	-5.48871164	2.51095587
1.00000000	1.78709387	5.55604103	-2.52269386	2.03845315	0.99294689	4.47181780
1.00000000	1.99588765	8.79151045	1.94389099	8.58707774	2.41413454	8.56716448
1.00000000	2.03828966	8.79198401	1.30367711	8.99273197	2.16832230	8.80213679
1.00000000	-5.44298616	2.08218948	-3.05523239	3.57550307	-6.68208141	2.76461247
1.00000000	3.65177630	4.86552116	1.04627382	6.07709386	1.11588346	5.47296670
1.00000000	-4.75674191	3.76134543	-1.72382081	4.07516586	-6.53257032	3.26805451
1.00000000	2.94312402	8.30760593	2.34044980	8.72282556	1.27228153	8.07975795
1.00000000	2.38831571	8.48577938	2.16526549	8.88513729	0.45673342	5.53360956
1.00000000	4.48728904	6.60266045	1.58928680	7.44065654	1.76155457	7.63738809
1.00000000	3.41420012	7.73385500	2.37809687	7.89413336	1.55403738	7.73632292
1.00000000	4.66946920	6.83571114	2.92468645	7.41257767	2.59667601	6.18591329
1.00000000	-5.93219323	-0.49386612	-2.13835426	2.66037723	-6.59533460	3.39794600
1.00000000	1.69175396	8.88071679	0.72485412	8.88357510	2.72981700	8.32338516
1.00000000	4.75050600	5.02433301	3.94772116	5.97867290	1.84190014	5.52459014
1.00000000	2.08883856	8.71182295	2.01032215	8.85119287	2.34555814	7.94740180
1.00000000	-2.67733515	4.64432905	-1.43642020	4.07668571	-6.87886653	2.35667377
1.00000000	-0.42817307	-8.94731448	-2.21120728	0.35293041	1.32922194	3.64510024
1.00000000	4.86109751	7.37954382	4.38908968	7.42522484	1.14172668	8.81686947
1.00000000	4.01397887	7.79199522	3.54161764	8.06979526	0.92422224	8.51128702
1.00000000	1.51273467	8.96131340	0.86343622	8.94537687	2.81634501	8.16271541
1.00000000	-6.11529246	-0.70947088	-2.08148007	3.26537633	-6.71877328	2.65283215
1.00000000	4.36883463	5.49342574	1.20841157	6.81931872	0.26763121	6.63484816
1.00000000	2.54201646	5.41651469	-2.17227740	3.11806722	1.04422814	4.34662732
1.00000000	1.19082404	-1.91693273	-2.49118443	2.05469976	1.03360343	3.87731492
1.00000000	4.21092488	4.87924404	2.59974875	6.03732710	0.91725963	5.24253166
1.00000000	4.61261794	7.64354325	4.31886502	7.61930911	0.95014252	9.02067598
1.00000000	2.24167214	8.73010038	1.49142590	8.99219153	2.21191444	8.70047890
1.00000000	-3.89207308	4.41475783	-1.74660097	4.33881802	-6.48558053	2.83623557
1.00000000	5.53457711	5.27236298	3.71164936	6.11989493	0.92903138	4.99601080
1.00000000	5.44715050	6.59508437	4.16681007	7.21496331	0.91581951	7.20766161
1.00000000	2.94751024	5.20597345	-2.52756892	3.91787902	-5.67275285	2.59823888
1.00000000	5.61885981	5.78992416	2.04568108	6.66044743	0.82439898	5.69981571
1.00000000	0.89727634	5.61773703	-1.01994041	4.11434747	2.48040108	5.47290914
1.00000000	4.09598542	7.24897193	2.47940190	7.92326791	0.95140530	7.77583769
1.00000000	2.73987835	5.31010883	-0.72177429	4.64969777	1.36464536	5.27163189
1.00000000	-4.98595799	3.47218174	-1.73363332	4.13681024	0.59372073	4.82204888
1.00000000	2.54630678	5.42943621	-2.38598271	2.81731505	1.04452580	3.89023614
[truncated: 8,001 more rows]
