# Supplementary material for: Towards deep learning with segregated dendrites
Source: eLife. 2017 Dec 5;6:e22901. doi: 10.7554/eLife.22901 (PMC5716677; doi:10.7554/eLife.22901)
Supplement: Figure 7—source data 1. — This data file contains the time-averaged angle (with a sliding window of 100 images) between weight updates prescribed by our local update learning algorithm compared to those prescribed by backpropagation of error, for a one hidden layer network over 10 epochs of training (600,000 training examples). Fig_7C.csv. The first column of this data file contains the maximum Pearson correlation coefficient between each receptive field learned using our algorithm and all 500 receptive fields learned using backpropagation. The second column of this data file contains the maximum Pearson correlation coefficient between a randomly shuffled version of each receptive field learned using our algorithm and all 500 receptive fields learned using backpropagation. [file elife-22901-fig7-data1.zip]

Archive with 5 entries (4 files):
- Fig_7A.csv
- __MACOSX/
- __MACOSX/._Fig_7A.csv
- Fig_7C.csv
- __MACOSX/._Fig_7C.csv
