# Supplementary material for: Towards deep learning with segregated dendrites
Source: eLife. 2017 Dec 5;6:e22901. doi: 10.7554/eLife.22901 (PMC5716677; doi:10.7554/eLife.22901)
Supplement: Figure 7—source data 1. — This data file contains the time-averaged angle (with a sliding window of 100 images) between weight updates prescribed by our local update learning algorithm compared to those prescribed by backpropagation of error, for a one hidden layer network over 10 epochs of training (600,000 training examples). Fig_7C.csv. The first column of this data file contains the maximum Pearson correlation coefficient between each receptive field learned using our algorithm and all 500 receptive fields learned using backpropagation. The second column of this data file contains the maximum Pearson correlation coefficient between a randomly shuffled version of each receptive field learned using our algorithm and all 500 receptive fields learned using backpropagation. [file elife-22901-fig7-data1.zip › Fig_7A.csv]

Spiking feedback	Continuous feedback
89.31728208	89.30330473
89.34831471	89.30848186
89.35711734	89.31293791
89.42000843	89.31799504
89.40655843	89.32269275
89.42428989	89.32752660
89.40278232	89.33275538
89.43399853	89.33813397
89.41974463	89.34350559
89.35161101	89.34875871
89.34113454	89.35484176
89.33466459	89.36132704
89.27749165	89.36807395
89.24756023	89.37543100
89.20927366	89.38352067
89.21211164	89.39236247
89.23228887	89.40081985
89.19858640	89.40888254
89.25218487	89.41751247
89.27672625	89.42528497
89.24669417	89.43261969
89.26780485	89.44036578
89.24231556	89.44766829
89.18604704	89.45541437
89.18337501	89.46418085
89.18944652	89.47260378
89.22638769	89.48025302
89.30615136	89.48739233
89.31139589	89.49390362
89.31330920	89.50014622
89.29709420	89.50642388
89.27175881	89.51291208
89.30193460	89.52010177
89.31133804	89.52730424
89.31933011	89.53449140
89.30837832	89.54128736
89.30045981	89.54854325
89.30607007	89.55537897
89.32783601	89.56173153
89.31239196	89.56750461
89.32999233	89.57353691
89.33970107	89.57912430
89.35490367	89.58454919
89.37251055	89.59014534
89.36478333	89.59603019
89.39298338	89.60191599
89.39906482	89.60773322
89.42700213	89.61382935
89.42826500	89.61982281
89.42583069	89.62562386
89.44315642	89.63105129
89.42330062	89.63700342
89.41476936	89.64325085
89.46528881	89.64996563
89.49562720	89.65627727
89.53458950	89.66210372
89.57498866	89.66688148
89.61358814	89.67120281
89.65167571	89.67489791
89.64422372	89.67867409
89.67350801	89.68271102
89.68111854	89.68653714
89.68168716	89.68998384
89.65487239	89.69378518
89.63824296	89.69777763
89.59176471	89.70141342
89.53682439	89.70518706
89.54368192	89.70942313
89.54526393	89.71339736
89.58252309	89.71737133
89.49203634	89.71993205
89.50788986	89.72288435
89.49920989	89.72600260
89.55251270	89.72922872
89.62063402	89.73107036
89.57621230	89.73149001
89.67597274	89.73161911
89.66108806	89.73051409
89.69750986	89.73030769
89.71263978	89.72980942
89.73282903	89.72951129
89.75281814	89.72890231
89.75777247	89.72852046
89.77346725	89.72806504
89.81503677	89.72758234
89.87202212	89.72605512
89.86146861	89.72341608
89.90880846	89.72076895
89.93260318	89.71673879
89.91980676	89.71267854
89.86695253	89.70865199
89.81859224	89.70504074
89.79700736	89.70277506
89.77680406	89.70011352
89.76075143	89.69775033
89.78169879	89.69558760
89.74412740	89.69301852
89.75760682	89.69052967
89.72364440	89.68781845
89.68541308	89.68543813
89.64691027	89.68395027
89.62661930	89.68304068
89.63628189	89.68222676
89.61554110	89.68085107
89.61001838	89.67940369
89.65899343	89.67800705
89.66474267	89.67577384
89.64186596	89.67312844
89.61160861	89.67010549
89.64086661	89.66752031
89.66438308	89.66487772
89.66193163	89.66213080
89.65419564	89.65977389
89.69160895	89.65760243
89.72474606	89.65503645
89.69023104	89.65284457
89.69653456	89.65046593
89.70530931	89.64796970
89.65481839	89.64468576
89.63284879	89.64152228
89.63789957	89.63861527
89.62548527	89.63568955
89.62642416	89.63302797
89.69382046	89.63026664
89.66979426	89.62580228
89.65784906	89.62198410
89.66245472	89.61906427
89.64086094	89.61616885
89.63158231	89.61340710
89.65099279	89.61077054
89.63676400	89.60802192
89.68628907	89.60550139
89.70301197	89.60246439
89.67490005	89.59829760
89.69380422	89.59475232
89.72450838	89.59084950
89.73629489	89.58636372
89.73919615	89.58259415
89.70814394	89.57889576
89.73160245	89.57585153
89.71477196	89.57253329
89.69964711	89.56961963
89.70265070	89.56630387
89.73744157	89.56275471
89.68500957	89.55900785
89.69465797	89.55545040
89.74145154	89.55173794
89.78167107	89.54712993
89.75413325	89.54206802
89.72775528	89.53731611
89.78491981	89.53221140
89.82390921	89.52654494
89.86710189	89.52056001
89.88541179	89.51385210
89.86087001	89.50681202
89.79001479	89.49995277
89.77317292	89.49405286
89.73082677	89.48819780
89.74614366	89.48261287
89.74171668	89.47598504
89.73354145	89.46890786
89.71151069	89.46165236
89.73134255	89.45529278
89.72468404	89.44883938
89.67665691	89.44259589
89.75860941	89.43704344
89.79948108	89.43128086
89.84258036	89.42538902
89.86896513	89.41921852
89.84185812	89.41288846
89.88554865	89.40714187
89.91198261	89.40154857
89.93052616	89.39595496
89.89201984	89.39003240
89.84315406	89.38489083
89.83634990	89.38045929
89.78661173	89.37610494
89.78653273	89.37221360
89.77919950	89.36761161
89.81773538	89.36344992
89.81395336	89.35857755
89.86629576	89.35298963
89.84638577	89.34683300
89.79780223	89.34137568
89.74593632	89.33616379
89.71109754	89.33164599
89.72323546	89.32734410
89.67042185	89.32292507
89.65862647	89.31970684
89.59986115	89.31677813
89.59055856	89.31391722
89.66736057	89.31107947
89.66754791	89.30729377
89.65812799	89.30335219
89.62963703	89.29949122
89.60738353	89.29558011
89.61805888	89.29207053
89.63617138	89.28892102
89.65164468	89.28614267
89.68348512	89.28335528
89.69578638	89.27995024
89.69794411	89.27698043
89.67840900	89.27441627
89.71752266	89.27207135
89.73993645	89.26958722
89.68919644	89.26751413
89.63154893	89.26529227
89.60333861	89.26393751
89.63599622	89.26352770
89.65348317	89.26310498
89.64290200	89.26293294
89.66362082	89.26243666
89.69443314	89.26179618
89.67831713	89.26142688
89.67858089	89.26110125
89.62393807	89.25999499
89.57540464	89.25980704
89.52319777	89.26019623
89.55406983	89.26161669
89.57023094	89.26369568
89.61101420	89.26567108
89.60642965	89.26781666
89.59499247	89.26999013
89.53264624	89.27263294
89.58307354	89.27669928
89.63150038	89.28044005
89.58223812	89.28329806
89.56479147	89.28658613
89.54036012	89.28987498
89.54562750	89.29323755
89.56004246	89.29670666
89.54167638	89.29956896
89.47996572	89.30265312
89.49166224	89.30651081
89.45073651	89.31019409
89.43649606	89.31458385
89.44559178	89.31901239
89.39219838	89.32298180
89.41250748	89.32712201
89.40103403	89.33075306
89.42704574	89.33429242
89.40220758	89.33752772
89.42307068	89.34124161
89.43258820	89.34493340
89.44525830	89.34833129
89.41993968	89.35168013
89.36515663	89.35510815
89.34809063	89.35926936
89.37601763	89.36423258
89.32095287	89.36896932
89.29862397	89.37460147
89.27655808	89.38010463
89.23730315	89.38592256
89.23646965	89.39223751
89.22269554	89.39808116
89.26469510	89.40411774
89.27462508	89.40968402
89.29680985	89.41570969
89.23194698	89.42150647
89.23257788	89.42833137
89.22616554	89.43575260
89.28667798	89.44323699
89.27628573	89.44998313
89.25162725	89.45703584
89.22937374	89.46439378
89.16642329	89.47151104
89.14595346	89.47865385
89.08692759	89.48536744
89.06214328	89.49271143
89.05430213	89.49995104
89.02453218	89.50743723
89.03940871	89.51472740
89.01300977	89.52141583
89.02136446	89.52846565
89.03153317	89.53486786
89.04619307	89.54134152
89.05391250	89.54802518
89.05471310	89.55479383
89.08618365	89.56172756
89.04264246	89.56817301
88.97609524	89.57555688
88.96121944	89.58409948
88.99960603	89.59263914
89.00161769	89.60066461
89.02389681	89.60853521
88.97826680	89.61624862
89.00115822	89.62514008
89.05178883	89.63449170
89.07646532	89.64317761
89.09989271	89.65198561
89.13563962	89.66121068
89.12052750	89.67072633
89.07029850	89.67975317
89.08972158	89.68918519
89.09391142	89.69816001
89.12813102	89.70692918
89.14680193	89.71537992
89.11367604	89.72383125
89.11186717	89.73208138
89.09253104	89.74033436
89.09701893	89.74912953
89.10465800	89.75683843
89.11455080	89.76376177
89.05692107	89.77090378
89.10258371	89.77849442
89.07010611	89.78520886
89.11660864	89.79245750
89.16902084	89.79857898
89.16972620	89.80349010
89.20914274	89.80822068
89.20530812	89.81232296
89.24993201	89.81691431
89.27363753	89.82031819
89.30056829	89.82296871
89.31142476	89.82510109
89.35068985	89.82747289
89.38343403	89.82983587
89.42581759	89.83184354
89.44445044	89.83286617
89.41702989	89.83289125
89.44287297	89.83328490
89.46992791	89.83255147
89.50815786	89.83158524
89.55424512	89.82978724
89.58389062	89.82776207
89.52511281	89.82546995
89.54761822	89.82340276
89.55360826	89.82080304
89.56546014	89.81768868
89.57063117	89.81504524
89.52953755	89.81225703
89.54595316	89.80978696
89.57314855	89.80688187
89.58983264	89.80385528
89.61060533	89.80069012
89.60382887	89.79709779
89.58738043	89.79366961
89.63207749	89.79037463
89.62296168	89.78677700
89.60321687	89.78375219
89.58514832	89.78159376
89.64950601	89.77973615
89.62719433	89.77866347
89.61083805	89.77814941
89.57569033	89.77804503
89.58493189	89.77826519
89.58093731	89.77865162
89.62618093	89.77907151
89.62464035	89.77788083
89.67166685	89.77676723
89.66479887	89.77539638
89.71206126	89.77457806
89.72374750	89.77320886
89.64172591	89.77186557
89.66097276	89.77124312
89.64631157	89.77107475
89.67546673	89.77059832
89.63681387	89.76925685
89.68443204	89.76872880
89.73508631	89.76813605
89.72655059	89.76743351
89.73627080	89.76703223
89.71952709	89.76627354
89.76798365	89.76438160
89.81106501	89.76156534
89.81405422	89.75854518
89.78056781	89.75559176
89.82256046	89.75376537
89.84436368	89.75114439
89.86869167	89.74880897
89.86897351	89.74647359
89.84561442	89.74449139
89.89432749	89.74328250
89.86040900	89.74171883
89.86873172	89.74051303
89.85593385	89.73884174
89.89051169	89.73698599
89.88445566	89.73486189
89.87734636	89.73329853
89.94802022	89.73201150
89.99393854	89.72933944
89.97033305	89.72596093
89.97798012	89.72251067
89.98486339	89.71919492
89.96817304	89.71587736
90.05659036	89.71294404
90.05887183	89.70873383
90.01769496	89.70415999
90.04866620	89.69983682
90.10533152	89.69465531
90.10446237	89.68861191
90.06426829	89.68216252
90.08722290	89.67655835
90.07468061	89.67036716
90.05972440	89.66474188
90.04120532	89.65973644
90.04399234	89.65504032
90.02999970	89.64933099
90.03945124	89.64384992
90.05290519	89.63818731
90.02289074	89.63184440
89.98189116	89.62602693
89.99638909	89.62085387
90.00593387	89.61536975
89.96843780	89.60952080
90.03265416	89.60363948
89.99626042	89.59810697
89.93356195	89.59347424
89.92552466	89.58969646
89.88488040	89.58595284
89.93566574	89.58230093
89.84838270	89.57805907
89.81993703	89.57524189
89.75963406	89.57298100
89.76394201	89.57133270
89.80813014	89.56972978
89.79883920	89.56713737
89.74744188	89.56465251
89.70064117	89.56288576
89.72077065	89.56191067
89.63529420	89.56068185
89.59739887	89.56075383
89.54246794	89.56116260
89.56861332	89.56199663
89.53453266	89.56207018
89.52853304	89.56209864
89.56222257	89.56253240
89.53010366	89.56334209
89.55957073	89.56477287
89.56288733	89.56585998
89.55326269	89.56685350
89.52195420	89.56840309
89.49631352	89.57050080
89.51052400	89.57267037
89.49919834	89.57428624
89.50491111	89.57619528
89.52587195	89.57771781
89.48538913	89.57885569
89.52093711	89.58026511
89.57269405	89.58115793
89.57946882	89.58166203
89.55899756	89.58206486
89.62783737	89.58056423
89.64320208	89.57803691
89.66059300	89.57496538
89.70255768	89.57187547
89.76598121	89.56829393
89.67053035	89.56404536
89.67913512	89.56128598
89.66432137	89.55854576
89.70920934	89.55543641
89.67913065	89.55167877
89.69294170	89.54838203
89.73110158	89.54460479
89.76541404	89.54087551
89.77735239	89.53625423
89.73225514	89.53246824
89.78707198	89.52927567
89.79494766	89.52581955
89.80338802	89.52159192
89.80200515	89.51688302
89.73244009	89.51150983
89.70475073	89.50687013
89.65420979	89.50325029
89.63974611	89.50030364
89.61678802	89.49780178
89.68392480	89.49575238
89.65697721	89.49263906
89.67287341	89.48998617
89.66846288	89.48692904
89.71283971	89.48350162
89.76197875	89.47961633
89.75539474	89.47485299
89.75203134	89.47029163
89.74934615	89.46641164
89.76588638	89.46303766
89.76211553	89.45974855
89.80078349	89.45642559
89.79208996	89.45231311
89.69049607	89.44734725
89.66830186	89.44348604
89.62977243	89.43964074
89.62491436	89.43612065
89.59834839	89.43228278
89.63428118	89.42904738
89.61256455	89.42549048
89.62255050	89.42224552
89.63261980	89.41886681
89.59106536	89.41565906
89.53065014	89.41322049
89.50129683	89.41175844
89.50968167	89.41048034
89.47843183	89.40909421
89.49572267	89.40836196
89.52887244	89.40718682
89.54066655	89.40539442
89.49086844	89.40318754
89.51612772	89.40227454
89.50988863	89.40128291
89.50660658	89.40047518
89.50693134	89.40015401
89.52062678	89.40067831
89.53374410	89.40075148
89.52116677	89.40086715
89.48542930	89.40146748
89.47439152	89.40270887
89.51749787	89.40331692
89.55426467	89.40359383
89.57225874	89.40356621
89.54861580	89.40348383
89.49462637	89.40348853
89.54538270	89.40399107
89.57828532	89.40350753
89.60846730	89.40286463
89.60408712	89.40222466
89.55000562	89.40111213
89.56387509	89.40045473
89.58493774	89.40012459
89.62342745	89.40003940
89.63012525	89.39947019
89.69807840	89.39857522
89.71995348	89.39703414
89.73249505	89.39504207
89.68498660	89.39303214
89.68071480	89.39150536
89.68701007	89.39023208
89.62544969	89.38841535
89.64427071	89.38664573
89.64128799	89.38470957
89.62746152	89.38265461
89.66026554	89.38049189
89.68541444	89.37793568
89.68802598	89.37484178
89.63380367	89.37181657
89.64292630	89.36944374
89.61219956	89.36697561
89.58139092	89.36496097
89.61384526	89.36306780
89.60402146	89.36128937
89.63623026	89.35955841
89.66114785	89.35693853
89.62147890	89.35432290
89.57448187	89.35313680
89.54758492	89.35228469
89.56192479	89.35223808
89.50199281	89.35202184
89.44125180	89.35204349
89.50003892	89.35276651
89.49634440	89.35284240
89.46461808	89.35295129
89.44169420	89.35368729
89.43935161	89.35416081
89.41385320	89.35410746
89.43315681	89.35459299
89.41746972	89.35510351
89.43924376	89.35561747
89.47040231	89.35530962
89.48093216	89.35479652
89.44055961	89.35349647
89.41921526	89.35338758
89.42444335	89.35366548
89.45380326	89.35479094
89.48202863	89.35576906
89.49430523	89.35633629
89.50432232	89.35697371
89.53228332	89.35710237
89.49806871	89.35635431
89.50923425	89.35559222
89.50171280	89.35459501
89.49750539	89.35340012
89.49077319	89.35243364
89.43014543	89.35106450
89.42365731	89.35010308
89.48295431	89.34883484
89.48831117	89.34656463
89.51136115	89.34370100
89.45974359	89.34081050
89.44564027	89.33814845
89.40439626	89.33582056
89.42754701	89.33432677
89.39956195	89.33236232
89.43752429	89.33100507
89.40942996	89.33002516
89.47727059	89.32945036
89.47473053	89.32800959
89.47325361	89.32640624
89.48177847	89.32497644
89.50213074	89.32349841
89.52233965	89.32210929
89.54194406	89.32023860
89.55871753	89.31747907
89.56892697	89.31457725
89.55864898	89.31107636
89.56013350	89.30677521
89.54347399	89.30214094
89.50429624	89.29750169
89.53669573	89.29361200
89.54041356	89.28932022
89.55926760	89.28449620
89.56045213	89.27907298
89.64551308	89.27305221
89.60506635	89.26515101
89.59276565	89.25811986
89.61211190	89.25060676
89.62247706	89.24204785
89.58594703	89.23323902
89.56107662	89.22438036
89.55078516	89.21542568
89.53158512	89.20651470
89.52794960	89.19724828
89.52980825	89.18808891
89.48108070	89.17851795
89.48231935	89.16985430
89.47879624	89.16105752
89.44608084	89.15204670
89.45625189	89.14339495
89.48083000	89.13499973
89.51466540	89.12615226
89.50283118	89.11691161
89.46807680	89.10758722
89.42202392	89.09857799
89.38519362	89.08977812
89.38755516	89.08146554
89.37902858	89.07322784
89.37873556	89.06525755
89.36275755	89.05727181
89.39674872	89.04987055
89.37499091	89.04242992
89.38237046	89.03506977
89.36043070	89.02762842
89.37497547	89.02092570
89.35129537	89.01373033
89.35263470	89.00712798
89.34935544	89.00015024
89.33103699	88.99265594
89.33497350	88.98480672
89.31599828	88.97704178
89.32359386	88.96923668
89.32682345	88.96182417
89.27673304	88.95447703
89.28195058	88.94778579
89.32352782	88.94091323
89.30012638	88.93341182
89.33150045	88.92617437
89.33761590	88.91812204
89.33424213	88.91056903
89.36127545	88.90295967
89.33399723	88.89466566
89.34029161	88.88615951
89.37783840	88.87800736
89.32270545	88.87016288
89.30196740	88.86314122
89.32217119	88.85683400
89.33289777	88.85043465
89.29831213	88.84326589
89.24399205	88.83630772
89.20906951	88.82936806
89.14560667	88.82260050
89.20757073	88.81630504
89.23640591	88.80859498
89.27206345	88.80036938
89.28152878	88.79090500
89.25176988	88.78110024
89.28614988	88.77195941
89.30031970	88.76224190
89.26079531	88.75293435
89.22762949	88.74424865
89.19771401	88.73642112
89.13789773	88.72853327
89.10700966	88.72133859
89.02731921	88.71439454
89.03146911	88.70825787
89.01330695	88.70226407
88.96615144	88.69625711
88.96397072	88.69027494
88.97496115	88.68501892
88.97870807	88.68010956
88.95962077	88.67547035
88.97433814	88.67070536
88.96114647	88.66614754
88.98907446	88.66215110
89.03944238	88.65793985
89.08462286	88.65269758
89.04231388	88.64714725
89.03782565	88.64172255
89.02841277	88.63651959
88.98860968	88.63074584
89.01035452	88.62509106
89.00650798	88.61888855
88.96354748	88.61307082
88.94537462	88.60793202
88.90531703	88.60281512
88.88196000	88.59865763
88.82240338	88.59513487
88.80477500	88.59255274
88.86161625	88.59038780
88.89363888	88.58775339
88.85602873	88.58470949
88.80658897	88.58248563
88.77078635	88.58130098
88.67964946	88.58048304
88.75300623	88.58079665
88.71978265	88.58051629
88.66773749	88.58039145
88.65997824	88.58125119
88.66046886	88.58175152
88.64811809	88.58273419
88.64973456	88.58397450
88.61212892	88.58510852
88.62622940	88.58716775
88.59629125	88.58909962
88.63740938	88.59138781
88.64598849	88.59323809
88.64047751	88.59504085
88.62938954	88.59735411
88.62943993	88.59993348
88.59896483	88.60218882
88.60066792	88.60432126
88.57771678	88.60619089
88.60701462	88.60829293
88.63715467	88.61031166
88.66564873	88.61185508
88.66928774	88.61319215
88.70014269	88.61466872
88.72229768	88.61573136
88.74578168	88.61700907
88.74982161	88.61776399
88.77937147	88.61801820
88.79175037	88.61812764
88.84017978	88.61818955
88.79127614	88.61726476
88.79345920	88.61706684
88.79029623	88.61660031
88.77165891	88.61681776
88.77679638	88.61749288
88.81709682	88.61892819
88.79288210	88.62016787
88.86758910	88.62215678
88.85321561	88.62254231
88.83178567	88.62275418
88.81781390	88.62260888
88.79381865	88.62254818
88.79943970	88.62321362
88.76273066	88.62365515
88.78182479	88.62395248
88.77222501	88.62370699
88.72976806	88.62447740
88.70831459	88.62617318
88.77239733	88.62877308
88.80838308	88.63053790
88.83342727	88.63138645
88.86781449	88.63199626
88.87590028	88.63183789
88.81592125	88.63081604
88.81337965	88.63005826
88.80831366	88.62969620
88.84453952	88.62988767
88.87578441	88.62992064
88.83717476	88.62993679
88.79680096	88.63119383
88.74370216	88.63283040
88.71446722	88.63561929
88.77119601	88.63909579
88.73403791	88.64201243
88.71214694	88.64595747
88.72116117	88.64971135
88.78190101	88.65362519
88.76246226	88.65769819
88.79125478	88.66238355
88.83500548	88.66694509
88.86265030	88.67179708
88.87095246	88.67666153
88.83585173	88.68102609
88.81897456	88.68566686
88.83720441	88.69083540
88.86339848	88.69560367
88.89986628	88.69919136
88.90495032	88.70221950
88.94400703	88.70535487
88.98463917	88.70754950
89.01574809	88.70914897
88.97040413	88.71058428
88.94681772	88.71302240
88.90821387	88.71567938
88.90130307	88.71914062
88.87103143	88.72212948
88.85392569	88.72592849
88.81359661	88.72988528
88.79486915	88.73375069
88.84636134	88.73776413
88.84493741	88.74151436
88.87981949	88.74573425
88.91766528	88.74887804
88.92705563	88.75208009
88.93789143	88.75548034
88.92860301	88.75832138
88.91690527	88.76084651
88.95019041	88.76352702
89.01203799	88.76575623
88.98123729	88.76689905
88.98512545	88.76838050
88.98382548	88.77025727
88.96412876	88.77222177
88.97528044	88.77477111
88.94932396	88.77713514
88.98059649	88.77982701
88.99359625	88.78213562
88.98595593	88.78504117
89.03088604	88.78796413
89.02379445	88.78994257
89.03721401	88.79232386
89.04634068	88.79405604
89.02580673	88.79574938
89.05897471	88.79741477
89.06717731	88.79891555
89.04629657	88.80044510
89.04119635	88.80207025
89.01396002	88.80413257
88.99156321	88.80643168
88.96702440	88.80853653
88.92326126	88.81065534
88.92072979	88.81304436
88.94556766	88.81497773
88.93349110	88.81650018
88.94035477	88.81757840
88.91729976	88.81799996
88.87521026	88.81861477
88.89130446	88.81985065
88.87290656	88.82135608
88.82726694	88.82243688
88.85441570	88.82400941
88.89028156	88.82541100
88.92882066	88.82729729
88.92128884	88.82934166
88.95283487	88.83182231
88.93881394	88.83389011
88.99508276	88.83585460
88.88736261	88.83697063
88.88872473	88.83959677
88.85570087	88.84253407
88.85510929	88.84702480
88.89682169	88.85109930
88.88963905	88.85483116
88.85591887	88.85899566
88.84964315	88.86369092
88.93427410	88.86839938
88.98962659	88.87138209
89.00425812	88.87380924
88.96268341	88.87536361
88.95576937	88.87760528
88.97861623	88.87946402
88.92843177	88.88092669
88.89574919	88.88300238
88.88033973	88.88630977
88.90305502	88.89037198
88.90439967	88.89399792
88.90834602	88.89732452
88.89818258	88.90041176
88.89116020	88.90391431
88.90053805	88.90686850
88.90814105	88.90996933
88.94116735	88.91272301
88.94410994	88.91549241
88.99363048	88.91810638
89.00068259	88.91989992
89.00110246	88.92171963
89.05043356	88.92295495
89.09621967	88.92265371
89.14613581	88.92166985
89.17496378	88.92047012
89.21400069	88.91784377
89.18234675	88.91432749
89.18445601	88.91128055
89.17561348	88.90791365
89.13925109	88.90394091
89.05475980	88.89980597
88.98579280	88.89623366
88.98249848	88.89359195
88.92228343	88.89090697
88.90509067	88.88918917
88.90218172	88.88778433
88.94925165	88.88579327
88.95940201	88.88236313
89.02123076	88.87828715
88.99513542	88.87310846
89.02141437	88.86803002
89.07465438	88.86205218
89.04908121	88.85606434
89.08688905	88.85083967
89.08361277	88.84525135
89.13801690	88.83895446
89.09403818	88.83190205
89.07640248	88.82531842
89.16492961	88.81852038
89.13012573	88.81022005
89.12902522	88.80262904
89.11884044	88.79538388
89.09433912	88.78765263
89.02714652	88.77945098
89.07365322	88.77180402
89.10886594	88.76403375
89.08695312	88.75583468
89.12444772	88.74715522
89.12586680	88.73840703
89.12086491	88.72956764
89.06538634	88.72113518
89.13045530	88.71373624
89.11923157	88.70490348
89.07312959	88.69637717
89.08286806	88.68824578
89.03549759	88.67946178
89.02898627	88.67123556
89.02062342	88.66306625
89.02986589	88.65499198
89.06481284	88.64614596
89.05452216	88.63668343
89.07603885	88.62708992
89.08575908	88.61700404
89.06331552	88.60614575
89.03672195	88.59539106
89.04109243	88.58504282
88.99707635	88.57525684
88.95503530	88.56576923
88.88450270	88.55595465
88.83632626	88.54724047
88.82211372	88.53879972
88.84583721	88.53017967
88.82448901	88.52051658
88.76222173	88.50981754
88.77536222	88.50018150
88.79420212	88.49034808
88.81318783	88.48014642
88.85614365	88.46939863
88.91468103	88.45691626
88.92096500	88.44445491
88.97533451	88.43173295
88.92874176	88.41858654
88.96982228	88.40559148
88.96753825	88.39203225
89.07468125	88.37791534
89.03153493	88.36157194
89.05825548	88.34598133
89.05911025	88.32884515
89.05610601	88.31082635
89.06596380	88.29238658
88.97461599	88.27360312
88.95861399	88.25652939
88.94211391	88.23849950
88.96365102	88.22108616
88.89544218	88.20273159
88.84840768	88.18507843
88.86974202	88.16716230
88.88388998	88.14866012
88.92737657	88.12924250
88.91871845	88.10947512
88.90410309	88.09015550
88.85626109	88.07105244
88.88399022	88.05254658
88.91163166	88.03373216
88.91525737	88.01546840
88.93561056	87.99633356
88.99922716	87.97638374
88.97036814	87.95474329
88.95812876	87.93277090
88.94671454	87.91137355
88.97123584	87.89020743
88.87813716	87.86977388
88.83499272	87.84982628
88.78454173	87.83044723
88.72348861	87.81058262
88.66387083	87.79166444
88.64272088	87.77375867
88.63586366	87.75602342
88.61389524	87.73965612
88.58293008	87.72382755
88.54975927	87.70811002
88.64324650	87.69291376
88.65451431	87.67613723
88.70236005	87.65933762
88.71381642	87.64268020
88.64705923	87.62557078
88.55426229	87.61003062
88.50313765	87.59562811
88.44247174	87.58224284
88.42849071	87.56961645
88.40474978	87.55784110
88.37469256	87.54702005
88.41832251	87.53596838
88.40604071	87.52417582
88.33830195	87.51160408
88.28140965	87.50045622
88.31207937	87.48986013
88.30213922	87.47921245
88.20493385	87.46963295
88.24183964	87.46119502
88.24262540	87.45212891
88.17667342	87.44215471
88.14635913	87.43264739
88.11873050	87.42420297
88.10894517	87.41680173
88.11252498	87.40920180
88.06348322	87.40123614
88.06793333	87.39319107
88.10345171	87.38421013
88.13801875	87.37492753
88.22490026	87.36508588
88.14791743	87.35353498
88.17202330	87.34269078
88.16677220	87.33172226
88.13501612	87.32118386
88.15520573	87.31064340
88.15985364	87.30033717
88.16817626	87.28993113
88.13391546	87.27924893
88.09596708	87.26906512
88.08920583	87.25927701
88.06569034	87.25016956
87.99509586	87.24176194
88.00221191	87.23444439
88.02762736	87.22785488
88.04776367	87.22074515
88.02788113	87.21375260
88.04115193	87.20738655
88.11699767	87.20222307
88.08143155	87.19677677
88.07384297	87.19163690
88.01292879	87.18758344
87.94883170	87.18531417
87.99730916	87.18518569
87.97334875	87.18516279
87.92253730	87.18616513
87.92812866	87.18783002
87.81994963	87.18798825
87.87097598	87.18964079
87.86652455	87.18972868
87.76276291	87.18930764
87.75640997	87.18984109
87.74021914	87.19053105
87.69212703	87.19103607
87.60168330	87.19191527
87.62357825	87.19386403
87.47108308	87.19519449
87.45149517	87.19876110
87.41325713	87.20246892
87.32527185	87.20692163
87.39063135	87.21189002
87.34134398	87.21614372
87.36566852	87.22214943
87.31081968	87.22695320
87.29331429	87.23256699
87.23580510	87.23932480
87.20033926	87.24719322
87.18364717	87.25555103
87.19576086	87.26388342
87.20261336	87.27105049
87.21766225	87.27853688
87.26198347	87.28581980
87.30340689	87.29221049
87.35263358	87.29908602
87.29693734	87.30493191
87.23296916	87.31278628
87.12745621	87.32208626
87.06563558	87.33315715
87.12618440	87.34508678
87.13467552	87.35679715
87.14475732	87.36850442
87.10739191	87.37955468
87.12068003	87.39177575
87.09409104	87.40365865
87.10279583	87.41636757
87.13502947	87.42878275
87.19108148	87.44097687
87.27617970	87.45269897
87.27987363	87.46248081
87.27744562	87.47226406
87.33432017	87.48209229
87.24960043	87.49128023
87.22698281	87.50068022
87.26977040	87.50966970
87.22228883	87.51755551
87.32213802	87.52590808
87.31406425	87.53329402
87.34880516	87.54135277
87.41340987	87.54957738
87.43920617	87.55763362
87.46973398	87.56497585
87.45764334	87.57133778
87.39139286	87.57796786
87.31397015	87.58449348
87.38332497	87.59311992
87.40810082	87.60081930
87.36012545	87.60776429
87.44849373	87.61579444
87.48045937	87.62125781
87.45769975	87.62707067
87.41250280	87.63423151
87.41105181	87.64375848
87.44083022	87.65444208
87.55373509	87.66501361
87.56742706	87.67451812
87.54611084	87.68412798
87.52412761	87.69411821
87.45364724	87.70551361
87.38422992	87.71754775
87.37685649	87.73024871
87.30300383	87.74353521
87.30592508	87.75748790
87.31562265	87.77157987
87.37218960	87.78552228
87.32737018	87.79871227
87.35602643	87.81270736
87.35881077	87.82561540
87.30130640	87.83802878
87.30209538	87.85086410
87.28715973	87.86367904
87.32431601	87.87637016
87.39936571	87.88847858
87.42385103	87.89906992
87.44698838	87.91033777
87.45579117	87.92033510
87.52112370	87.93027002
87.57379171	87.93898977
87.59142624	87.94623029
87.60420189	87.95329651
87.64692030	87.95990430
87.70900464	87.96606104
87.78504538	87.97121703
87.88304741	87.97522698
87.91321714	87.97740061
87.98830569	87.97845497
88.06108115	87.97786374
87.94097859	87.97660574
87.97067649	87.97737368
87.84344658	87.97812391
87.74904462	87.97899767
87.78740003	87.98145034
87.76975305	87.98352401
87.74989178	87.98598538
87.75762870	87.98885663
87.77290456	87.99187344
87.76541570	87.99410779
87.87184718	87.99709213
87.86278285	87.99915826
87.88665251	88.00229241
87.89161883	88.00534721
87.92529186	88.00856559
87.98082310	88.01067230
87.90048067	88.01216691
87.90791264	88.01585877
88.03275854	88.01929146
88.09452341	88.02137197
88.10574463	88.02280948
88.09410395	88.02397025
88.07363256	88.02635815
88.09099214	88.03101130
88.06782729	88.03400207
88.01760728	88.03707406
88.01230495	88.04052018
87.95048822	88.04258379
88.06088183	88.04496243
88.09607992	88.04530975
88.11128344	88.04487687
88.16128548	88.04389456
88.16288418	88.04206245
88.20652231	88.03840661
88.17774988	88.03468233
88.26538643	88.03106251
88.29350077	88.02667232
88.31618695	88.02185930
88.29014363	88.01688941
88.30719096	88.01208434
88.27519709	88.00665368
88.16596902	88.00150313
88.19589475	87.99704966
88.20094252	87.99295612
88.14171820	87.98907464
88.10961084	87.98634927
88.04737280	87.98498906
87.98570597	87.98481957
87.98443802	87.98577330
87.98206798	87.98727663
88.06890855	87.98826157
88.15233477	87.98738860
88.10786229	87.98469760
88.09695934	87.98254560
88.02608613	87.98071320
88.04009461	87.98006516
88.04538518	87.97888371
88.14905228	87.97896338
88.13459834	87.97703591
88.09910077	87.97558490
88.19175657	87.97518648
88.05630547	87.97363874
88.10699098	87.97453527
88.18459743	87.97355041
88.22039553	87.97085266
88.33102367	87.96580845
88.38051311	87.95914503
88.30587896	87.95165142
88.35273968	87.94322488
88.40588823	87.93518194
88.47523312	87.92741283
88.46047760	87.91774542
88.53623937	87.90885158
88.56387772	87.89995648
88.55236927	87.89043172
88.55729243	87.88141370
88.55432206	87.87209504
88.52485850	87.86336576
88.56922034	87.85566272
88.47565324	87.84763429
88.40843819	87.84126571
88.44016395	87.83584357
88.43509260	87.83040693
88.43542963	87.82456561
88.42545093	87.82003446
88.30131633	87.81570790
88.39730700	87.81251278
88.34558335	87.80718453
88.32416971	87.80296711
88.27858320	87.79876602
88.18357796	87.79508621
88.22961176	87.79326441
88.17134385	87.79092965
88.14903314	87.78889336
88.13027395	87.78717161
88.10782503	87.78565716
88.05201550	87.78436810
88.02627511	87.78358184
87.99327904	87.78323162
87.97400573	87.78353981
88.01181508	87.78415020
88.03812204	87.78357091
87.97328697	87.78160761
88.05974871	87.78246038
88.07587512	87.78221971
88.13167779	87.78123003
88.15157953	87.77942834
88.15315405	87.77639325
88.08080406	87.77255954
88.11245130	87.76970659
88.10003524	87.76575303
88.12051951	87.76162712
88.16431230	87.75679764
88.20687675	87.75134450
88.12863428	87.74552418
88.12344906	87.74074714
88.21584096	87.73552068
88.24242952	87.72936563
88.22852706	87.72322824
88.23695195	87.71621404
88.22616945	87.70845633
88.23602976	87.70146819
88.27681973	87.69330628
88.19636179	87.68324147
88.21087408	87.67486529
88.20079980	87.66650823
88.13252733	87.65824825
88.12142918	87.65086179
88.09227253	87.64330091
88.09450081	87.63608978
88.11586712	87.62909097
88.05402596	87.62204619
87.95482068	87.61639907
87.97133620	87.61384859
87.96279106	87.61077278
87.99409595	87.60813167
87.95333725	87.60519197
87.92032469	87.60375518
87.92963900	87.60209770
87.86655286	87.60048821
87.87288192	87.59926543
87.88106974	87.59689114
87.91268383	87.59502981
87.90407281	87.59242402
87.98607801	87.58935718
88.02959441	87.58404528
88.12595290	87.57766405
88.17450753	87.57112132
88.26139729	87.56336662
88.20596867	87.55450530
88.13451409	87.54564978
88.01008746	87.53793566
88.07618086	87.53191692
88.08747846	87.52545317
88.14777388	87.51901830
88.14604897	87.51167366
88.19018972	87.50486452
88.13932411	87.49699924
88.16523787	87.48994292
88.19075208	87.48211452
88.16456032	87.47311981
88.22872987	87.46424874
88.11845081	87.45434796
88.07327636	87.44589462
88.06127279	87.43792976
87.99191253	87.43079406
87.91869708	87.42347299
87.91730497	87.41675977
87.93043610	87.41108372
87.90136615	87.40433045
87.79676525	87.39699931
87.89059307	87.39137840
87.94028088	87.38472164
87.93679960	87.37680264
87.95251115	87.36907198
87.93633140	87.36078599
87.97338087	87.35167249
88.01678973	87.34130100
88.00681963	87.32995033
88.10668727	87.31933075
88.12259027	87.30683746
88.11677094	87.29440880
88.06886190	87.28130620
88.16797675	87.26929314
88.17750154	87.25477764
88.16998267	87.23943535
88.06183899	87.22418055
88.10202741	87.21015025
88.09800616	87.19552865
88.06047028	87.18054361
88.14170016	87.16507755
88.14855015	87.14836357
88.15496539	87.13081345
88.14254479	87.11316754
88.13259550	87.09543669
88.13400308	87.07843518
88.14650347	87.06108094
88.13656823	87.04371108
88.11790749	87.02631455
88.11215593	87.00997242
88.02568800	86.99342603
87.91711291	86.97802258
88.07461422	86.96430811
88.04696410	86.94766720
87.96071688	86.93098830
87.91230187	86.91524986
87.80697091	86.90005469
87.78168077	86.88683675
87.79072283	86.87475353
87.75084238	86.86322627
87.72295691	86.85267286
87.72224146	86.84233030
87.67777144	86.83282724
87.65991391	86.82379565
87.66655252	86.81536298
87.62886973	86.80717559
87.67935223	86.79977778
87.62923168	86.79204800
87.55026808	86.78509615
87.53148938	86.78031697
87.58435813	86.77754211
87.55232433	86.77411347
87.49329029	86.77146147
87.57539661	86.76954189
87.59655734	86.76651134
87.58770698	86.76331822
87.59249690	86.76064726
87.54482905	86.75815735
87.47472233	86.75628178
87.47601434	86.75485810
87.46794982	86.75393977
87.53176313	86.75301424
87.60975996	86.75101147
87.60893365	86.74676631
87.68371968	86.74353544
87.62988593	86.74005976
87.69613201	86.73678833
87.73944168	86.73179570
87.75933077	86.72673168
87.75778041	86.72180717
87.72496540	86.71699006
87.81311940	86.71426102
87.78703903	86.71176425
87.77669013	86.70922458
87.63243700	86.70745901
87.61363778	86.70709077
87.66245539	86.70640879
87.59976300	86.70416881
87.55127767	86.70252359
87.52263482	86.70124527
87.50947534	86.69993728
87.55719044	86.69854206
87.57408933	86.69636668
87.59183285	86.69276824
87.57632320	86.68773199
87.58014506	86.68270688
87.57405384	86.67759427
87.56858935	86.67252552
87.51039159	86.66639573
87.45819091	86.66046825
87.44857222	86.65534888
87.44968241	86.64975351
87.45659308	86.64410085
87.42972135	86.63809884
87.42536776	86.63295130
87.34699226	86.62669747
87.39229925	86.62123546
87.38019477	86.61489449
87.26627987	86.60812044
87.25635390	86.60160822
87.34821179	86.59502658
87.30172134	86.58760399
87.20851425	86.58082446
87.19933081	86.57500791
87.19181358	86.56927407
87.09407857	86.56389864
87.03265410	86.56010918
87.01061022	86.55717797
87.07636890	86.55393472
86.96602744	86.54775545
86.98214306	86.54297726
86.92335142	86.53680641
87.01065290	86.53101928
86.87736474	86.52422091
86.82546199	86.51872909
86.81925726	86.51401228
86.85770572	86.50911681
86.85021714	86.50331614
86.84457477	86.49716851
86.76687390	86.49184690
86.73919359	86.48759434
86.65457783	86.48358765
86.65357391	86.47987210
86.67380773	86.47609662
86.74495845	86.47181440
86.71545199	86.46567346
86.69176869	86.46047695
86.68370916	86.45460792
86.76901865	86.44831278
86.73776207	86.44096368
86.78465627	86.43314515
86.85172537	86.42516766
86.78773603	86.41746786
86.76108980	86.41172179
86.82801603	86.40589044
86.83830290	86.40070052
86.93008142	86.39565262
86.93448369	86.38983583
87.05910891	86.38417084
87.06544272	86.37765681
87.08023187	86.37040579
87.12337656	86.36204453
87.19494386	86.35152796
87.24168685	86.34093552
87.26020064	86.33039906
87.30273816	86.31906069
87.30005809	86.30688029
87.38567282	86.29378925
87.44473776	86.27918033
87.47155758	86.26240591
87.47162039	86.24486088
87.51248464	86.22747798
87.50599271	86.20944358
87.46112547	86.19112930
87.44649445	86.17228977
87.48855657	86.15303830
87.56527913	86.13295991
87.59854337	86.11321977
87.59778827	86.09421867
87.65508274	86.07533595
87.65853040	86.05520727
87.66058317	86.03484093
87.58383340	86.01415520
87.60904892	85.99328120
87.54369896	85.97124051
87.52198162	85.94889133
87.45813790	85.92613111
87.42927858	85.90375822
87.41099326	85.88177240
87.43237901	85.85969559
87.50317205	85.83735727
87.49993067	85.81404105
87.45448213	85.78826408
87.48960801	85.76184939
87.51567697	85.73489090
87.46992416	85.70853935
87.37985881	85.68377301
87.37653641	85.65991893
87.33780161	85.63665021
87.27043058	85.61427965
87.28247436	85.59314402
87.24667875	85.57139707
87.11194447	85.55013396
86.99015385	85.53041844
86.96212875	85.51237596
86.95741182	85.49533925
86.93315883	85.47788814
86.94096099	85.46074197
86.93764977	85.44580450
86.93190087	85.43171240
86.87732718	85.41729869
86.86593919	85.40353252
86.86679784	85.38890214
86.95275659	85.37338670
86.84337789	85.35613730
86.87573863	85.34069190
86.81188833	85.32607624
86.78543066	85.31269436
86.76323767	85.29994805
86.73475755	85.28739804
86.70827848	85.27495606
86.74498946	85.26272060
86.75789567	85.24972825
86.74701448	85.23600501
86.76209687	85.22156139
86.94354100	85.20660946
86.95890057	85.19202839
86.89357829	85.17651340
86.74134706	85.16296538
86.80119693	85.15194640
86.74212915	85.14154954
86.73185503	85.13283131
86.74761412	85.12435940
86.77135152	85.11509960
86.73874537	85.10499101
86.73165895	85.09567877
86.67615928	85.08787587
86.62034616	85.08102390
86.57464252	85.07433869
86.59848585	85.06792415
86.66823602	85.06092637
86.60622106	85.05413161
86.60065763	85.04800241
86.53495052	85.04227693
86.43914559	85.03782186
86.50229666	85.03477310
86.47006845	85.03068750
86.46634667	85.02759607
86.44745966	85.02502455
86.40038375	85.02168163
86.42604492	85.02029716
86.50009157	85.01802430
86.57458779	85.01424490
86.54798867	85.00816184
86.58545243	85.00374552
86.60850582	84.99777853
86.60960110	84.99127845
86.67062618	84.98531491
86.62750509	84.97864558
86.60752986	84.97246857
86.47654742	84.96665266
86.37717122	84.96306865
86.34088036	84.96233329
86.39639019	84.96167369
86.38208914	84.95918811
86.36897648	84.95605957
86.28633774	84.95282707
86.19548282	84.94995438
86.12480074	84.94822703
86.17692512	84.94658789
86.17173933	84.94320415
86.15457223	84.93884216
86.11726289	84.93404746
86.03092414	84.93027454
85.99846569	84.92932169
85.93065288	84.92943380
85.92927915	84.93024344
86.00469901	84.93039110
86.01340516	84.92827675
85.96138829	84.92508161
85.93034761	84.92260056
85.86447273	84.92018767
85.79491984	84.91939696
85.70804173	84.92009268
85.72712482	84.92039638
85.71617312	84.92069230
85.67160117	84.92195837
85.70502164	84.92355886
85.70565297	84.92512260
85.66305604	84.92540956
85.63288966	84.92555935
85.48170232	84.92434574
85.40598584	84.92513415
85.39153935	84.92754066
85.42190513	84.92935860
85.48016981	84.93041201
85.48048768	84.92979637
85.52499371	84.92952097
85.64267423	84.92732608
85.71131738	84.92321624
85.67907848	84.91807908
85.74685854	84.91416674
85.79015670	84.90848931
85.83477263	84.90146526
85.89417009	84.89320399
85.84923039	84.88280984
85.85711167	84.87291806
85.88671183	84.86289809
85.90958465	84.85150187
85.90341822	84.83902605
85.91741916	84.82740888
85.80069574	84.81618548
85.68939989	84.80655305
85.57329343	84.79896892
85.66223016	84.79135339
85.72003380	84.78335860
85.78998801	84.77384522
85.82196259	84.76236732
85.82285703	84.75063324
85.81190379	84.73861634
85.81200256	84.72620904
85.76276876	84.71386309
85.69337208	84.70252048
85.63711327	84.69227416
85.61362947	84.68275419
85.56359959	84.67349541
85.48173597	84.66303332
85.61716219	84.65304595
85.64858138	84.64021568
85.74482741	84.62741124
85.77736298	84.61245595
85.85457816	84.59590742
85.69510553	84.57967469
85.60158892	84.56557887
85.67861950	84.55308621
85.79296600	84.53931528
85.74719119	84.52352002
85.71435788	84.50763375
85.80299450	84.49223533
85.81671441	84.47609564
85.72666570	84.46047760
85.74044068	84.44524826
85.75493649	84.42979384
85.86290744	84.41343807
85.89438652	84.39490341
85.87993581	84.37454852
85.85421219	84.35535713
85.80607041	84.33556763
85.72751985	84.31608011
85.85079590	84.29623929
85.85343598	84.27310725
85.79260024	84.25111434
85.72637942	84.22938231
85.84936339	84.20898610
85.80928283	84.18611372
85.77730989	84.16358405
85.85825177	84.14220837
85.83105967	84.11832797
85.86058405	84.09405441
85.81688532	84.06818370
85.92776981	84.04286824
86.05957750	84.01716037
86.04510308	83.98828494
85.90517142	83.95942621
85.78247735	83.93158605
85.74052684	83.90605629
85.67689699	83.88104344
85.70616677	83.85667072
85.69337653	83.83243881
85.54835125	83.80986560
85.46334282	83.78881939
85.39738667	83.76974037
85.48588355	83.75172722
85.64831705	83.73168670
85.66505644	83.70984233
85.69376711	83.68682557
85.68913092	83.66270892
85.61241736	83.63792553
85.56331529	83.61541090
85.56303873	83.59460998
85.54607376	83.57422234
85.65759853	83.55375113
85.70604336	83.53185563
85.62782909	83.50958595
85.56613330	83.48828112
85.60615314	83.46656394
85.65403360	83.44428494
85.66626881	83.42097556
85.55954241	83.39643229
85.53431393	83.37366129
85.38479902	83.35152662
85.37996143	83.33172772
85.44078767	83.31266019
85.38641626	83.29240110
85.38677094	83.27345525
85.37570814	83.25600861
85.40055436	83.23877222
85.28752950	83.22079817
85.17716835	83.20469964
85.12330518	83.18910908
85.17252482	83.17430841
84.99813660	83.15839312
84.89336050	83.14579330
84.81384025	83.13449862
84.69709406	83.12609038
84.69497008	83.11942101
84.71258270	83.11307105
84.68232340	83.10694607
84.64386362	83.10055512
84.72703925	83.09482298
84.74960097	83.08820379
84.79563331	83.08058544
84.90737752	83.07239498
84.83114418	83.06258335
84.84528121	83.05433753
84.79051286	83.04483546
84.60623817	83.03640750
84.59143178	83.03000441
84.54156385	83.02276532
84.46552234	83.01611315
84.48151421	83.01074840
84.52413237	83.00483945
84.56185279	82.99813426
84.56255785	82.99029236
84.53543248	82.98260849
84.53910401	82.97520928
84.50013362	82.96683868
84.35684650	82.95895718
84.39921693	82.95268144
84.26249445	82.94686703
84.20929094	82.94176413
84.19542186	82.93683227
84.26571338	82.93227812
84.34769101	82.92739250
84.33178398	82.92242157
84.28862479	82.91772850
84.31201967	82.91275020
84.33297964	82.90748795
84.27350641	82.90140565
84.33091673	82.89553412
84.34697063	82.88893559
84.34249865	82.88163917
84.29792103	82.87449472
84.12947462	82.86839726
83.99906558	82.86580293
84.04941593	82.86549840
84.04587991	82.86259781
84.09960850	82.85987292
83.98440698	82.85679071
83.79825620	82.85571753
83.77297576	82.85784934
83.76497655	82.85913598
83.70324712	82.86034797
83.60040913	82.86094189
83.57656884	82.86247597
83.72164645	82.86295962
83.53632997	82.86161336
83.57645458	82.86237692
83.47670710	82.86332438
83.55102048	82.86502660
83.58841728	82.86522185
83.43690201	82.86311548
83.42751258	82.86369651
83.47605446	82.86246338
83.55793706	82.86123963
83.53157136	82.85768849
83.56545922	82.85355655
83.59726354	82.84887505
83.58155831	82.84324025
83.58439421	82.83663638
83.71009489	82.83055679
83.74580454	82.82323528
83.62683460	82.81548661
83.63073588	82.80841366
83.57809204	82.79993935
83.57052210	82.79135054
83.50306276	82.78341573
83.55104382	82.77547082
83.61698565	82.76622985
83.67861088	82.75615391
83.63485724	82.74570101
83.57371593	82.73670294
83.56346762	82.72779544
83.59932330	82.71873950
83.55907972	82.71111800
83.49447471	82.70452184
83.40330112	82.69696027
83.46907847	82.69186865
83.51190044	82.68834320
83.56304676	82.68476604
83.65919239	82.68150299
83.76425737	82.67634017
83.71833378	82.67042649
83.78342059	82.66463792
83.89911325	82.65781406
83.80258362	82.64857168
83.75169923	82.64127299
83.78834975	82.63384763
83.72961558	82.62658310
83.79520755	82.62056848
83.77400260	82.61501226
83.92825555	82.61012589
83.94050363	82.60371955
84.14598822	82.59709248
84.15120922	82.58753248
84.17997840	82.57814639
84.17216664	82.56760810
84.15096294	82.55599477
84.17475596	82.54479217
84.16585820	82.53266852
84.12090779	82.52078295
84.12662008	82.50806251
84.06491104	82.49535240
84.06774828	82.48408249
83.97648950	82.47324187
84.02583612	82.46302114
84.10094082	82.45206102
84.03568373	82.44105850
84.08178905	82.43143949
84.15550924	82.42146951
84.11438087	82.41169905
84.05970762	82.40218011
84.02034877	82.39313582
84.04608736	82.38474429
84.07141001	82.37513426
84.03556682	82.36417759
84.08916416	82.35512096
84.12922905	82.34641063
84.22860877	82.33899199
84.19075827	82.32998086
84.17856494	82.32339812
84.23821156	82.31853881
84.29621518	82.31213110
84.33635296	82.30487980
84.33393368	82.29596147
84.27497641	82.28724043
84.24134111	82.27907699
84.24039119	82.27206929
84.25968197	82.26591137
84.21137289	82.25958170
84.21013019	82.25298294
84.21698417	82.24596305
84.25470773	82.23862760
84.44069563	82.22983335
84.50905509	82.21732774
84.34109463	82.20352102
84.32587205	82.19161290
84.30121210	82.18099038
84.37985639	82.16972110
84.49189670	82.15755317
84.49300350	82.14348732
84.43227647	82.12916240
84.38109303	82.11521870
84.33567525	82.10263187
84.21921834	82.08956925
84.10529277	82.07812186
84.13692279	82.06837632
84.03012599	82.05995792
83.98656386	82.05131899
83.90473128	82.04253125
83.93447289	82.03579196
84.04014419	82.03123535
83.92634927	82.02521574
83.87587479	82.02145385
83.78964218	82.01820976
83.76725703	82.01551851
83.75541876	82.01417854
83.76532566	82.01459924
83.75495148	82.01358172
83.85546443	82.01224167
83.83705523	82.00938741
83.85450535	82.00619058
83.90247763	82.00398967
83.77819326	82.00311588
83.72978846	82.00334169
83.68349293	82.00416102
83.63578653	82.00465350
83.60963185	82.00505116
83.62538880	82.00510657
83.63491845	82.00501426
83.75022912	82.00339648
83.78638251	81.99942587
83.77774447	81.99549205
83.88705583	81.99026597
83.94234220	81.98224229
83.87302996	81.97367016
83.98838353	81.96629024
83.86632414	81.95654895
83.90729534	81.94487782
83.94306500	81.93145075
83.86853992	81.91689642
83.84793708	81.90342653
83.79148270	81.88857970
83.74333568	81.87441348
83.65446333	81.86090203
83.75729612	81.84847204
83.69175718	81.83319450
83.74491823	81.81815028
83.80544019	81.80256640
83.88470618	81.78632345
83.85878960	81.76782399
83.88405219	81.74762360
83.89096787	81.72558318
83.79701571	81.70347260
83.85026568	81.68133271
83.81798927	81.65878882
83.74404223	81.63585449
83.71877669	81.61349497
83.77040720	81.59224112
83.74870348	81.57206641
83.77043877	81.55204502
83.76780548	81.53584159
83.86250308	81.51961732
83.99969071	81.50180041
84.00263605	81.48198919
83.99249107	81.46443783
84.03277988	81.44732328
84.08962333	81.42909905
84.02411913	81.40950576
84.08935921	81.39211951
84.08161977	81.37307824
84.17636015	81.35517306
84.16997165	81.33595635
84.15183040	81.31687595
84.04666231	81.29897958
84.03167918	81.28363190
84.05894496	81.26670976
84.15033027	81.24898930
84.09475283	81.22972131
84.28394581	81.21034880
84.34840768	81.18867517
84.25548084	81.16585645
84.17488416	81.14344724
84.12257694	81.12010314
84.09354444	81.09723862
84.04421031	81.07521426
84.13474366	81.05483518
84.09323030	81.03419297
84.07983732	81.01294474
84.02756582	80.99132804
83.97476143	80.97071362
83.96158316	80.95093541
83.88306970	80.93193790
83.73005304	80.91333575
83.67785960	80.89577411
83.68392544	80.87956446
83.78695837	80.86399112
83.81690046	80.84607150
83.83597703	80.82880658
83.78006095	80.81183919
83.76249050	80.79588721
83.74440330	80.77997463
83.77425364	80.76459674
83.74551875	80.74778157
83.75997068	80.73258344
83.81615870	80.71736279
83.95769591	80.69925078
83.99699380	80.67765874
83.94679892	80.65655005
84.02688366	80.63631359
83.93385005	80.61452881
83.87262173	80.59233429
83.91160102	80.57121217
83.91021552	80.55025360
83.96865667	80.52811088
84.03703488	80.50722827
84.10753012	80.48557137
83.88243531	80.46333753
83.80045047	80.44430540
83.72945674	80.42633498
83.63950904	80.41082121
83.65845209	80.39663363
83.62196829	80.37936735
83.60856179	80.36067697
83.58932126	80.34216587
83.53041647	80.32400674
83.46749211	80.30700111
83.41054516	80.29293224
83.38353056	80.27826313
83.29358580	80.26414966
83.16139182	80.25152699
83.11475820	80.24077925
83.02803660	80.23022062
82.93727941	80.22079025
82.89480436	80.21260704
82.90414517	80.20559741
82.86207910	80.19777071
82.70795316	80.19162548
82.60905635	80.18774220
82.54916122	80.18652218
82.59020107	80.18725033
82.45617280	80.18844389
82.50502479	80.19212231
82.52513088	80.19650916
82.51767258	80.20078255
82.38311320	80.20407018
82.33420693	80.21024694
82.33233067	80.21810678
82.32343871	80.22380911
82.30710247	80.22868173
82.18894719	80.23426538
82.05152378	80.24233111
82.11762326	80.25361131
82.06343875	80.26676372
82.17117768	80.28172438
82.23518078	80.29515994
82.22703268	80.31138857
82.28885032	80.32834774
82.13773918	80.34329571
82.14849309	80.35788450
82.26874062	80.37041009
82.24666582	80.37936947
82.14080188	80.38835916
82.06587403	80.39735135
82.23054853	80.40812676
82.22504249	80.41622543
82.18532463	80.42455818
82.16983812	80.43261113
[truncated: 598,001 more rows]
