# Supplementary material for: Towards deep learning with segregated dendrites
Source: eLife. 2017 Dec 5;6:e22901. doi: 10.7554/eLife.22901 (PMC5716677; doi:10.7554/eLife.22901)
Supplement: Figure 7—source data 1. — This data file contains the time-averaged angle (with a sliding window of 100 images) between weight updates prescribed by our local update learning algorithm compared to those prescribed by backpropagation of error, for a one hidden layer network over 10 epochs of training (600,000 training examples). Fig_7C.csv. The first column of this data file contains the maximum Pearson correlation coefficient between each receptive field learned using our algorithm and all 500 receptive fields learned using backpropagation. The second column of this data file contains the maximum Pearson correlation coefficient between a randomly shuffled version of each receptive field learned using our algorithm and all 500 receptive fields learned using backpropagation. [file elife-22901-fig7-data1.zip › Fig_7C.csv]

Regular	Shuffled
0.76513426	0.06393053
0.49825799	0.08106833
0.52723352	0.10393736
0.60752163	0.08259835
0.17720967	0.10653121
0.32602994	0.12019992
0.21548937	0.09389479
0.47303640	0.09852529
0.13105858	0.12100652
0.30472100	0.10828032
0.40639356	0.08328430
0.62295574	0.09341162
0.53283595	0.11672725
0.19136053	0.10436980
0.59592330	0.09543406
0.16916159	0.09645941
0.51727929	0.12207787
0.18125086	0.06655792
0.47638082	0.11747257
0.71156435	0.08150981
0.19511796	0.08162789
0.63367388	0.11457168
0.28811502	0.09309995
0.26441026	0.06551001
0.50760140	0.09231974
0.58327380	0.10565180
0.62658155	0.10658506
0.41873312	0.09420533
0.18004534	0.07144253
0.71849884	0.12601871
0.56114921	0.11426643
0.58952858	0.12629507
0.69249844	0.10313441
0.18688835	0.10540212
0.52329871	0.13614894
0.44215247	0.11571503
0.71006451	0.07774672
0.59592055	0.11352969
0.68928137	0.08488671
0.59007538	0.09998539
0.68349645	0.11652969
0.14517249	0.08612649
0.20900967	0.10788263
0.44691949	0.11049338
0.24588833	0.11491493
0.61455968	0.09781904
0.57602046	0.10316747
0.57142945	0.13968826
0.64380815	0.11719324
0.75555739	0.11985300
0.61612278	0.10647972
0.19913953	0.09533135
0.52446026	0.10837558
0.53965213	0.07387625
0.56936010	0.10174075
0.61208962	0.10494454
0.20543374	0.08090540
0.27458606	0.09426925
0.15706832	0.09309783
0.48882375	0.08421072
0.54080894	0.07122465
0.66453023	0.11160819
0.39406622	0.06976237
0.56336777	0.14485946
0.66306542	0.09560512
0.45140631	0.09171510
0.65239405	0.09051934
0.24609670	0.13458371
0.44886868	0.09016917
0.42460013	0.08346618
0.70464417	0.07570834
0.49614575	0.09340776
0.62859302	0.08239324
0.50150657	0.10928316
0.29509841	0.12393471
0.73562923	0.08547351
0.51867208	0.09421380
0.52023130	0.11220917
0.55522143	0.09954341
0.52938107	0.13043389
0.46401717	0.12604245
0.15085725	0.10699402
0.41283919	0.09055064
0.69778723	0.09335542
0.69609841	0.10151874
0.32876088	0.11394209
0.66950743	0.09703215
0.62641300	0.10818564
0.13743046	0.10378999
0.21866833	0.13937110
0.39028857	0.09697687
0.61858197	0.11866443
0.42915610	0.07419906
0.52659966	0.09834546
0.61696009	0.11142477
0.67759307	0.11194917
0.78783520	0.08120227
0.69964083	0.10494594
0.40416365	0.14191022
0.61280192	0.10797180
0.48020417	0.12176273
0.49477869	0.09140380
0.60230980	0.08716257
0.19208558	0.06399349
0.25970733	0.09066938
0.21414270	0.09329824
0.63461038	0.10142306
0.64048031	0.11183006
0.63182462	0.08550064
0.48542033	0.10426837
0.37335377	0.07890562
0.51345076	0.09420069
0.39910206	0.12697709
0.54657356	0.10345636
0.55070141	0.07176870
0.15587643	0.08400115
0.57198190	0.10393978
0.72897253	0.09518865
0.80162768	0.07702418
0.73826733	0.10108030
0.60964261	0.11978892
0.15917357	0.10473871
0.23883720	0.08294101
0.33972118	0.11343774
0.61268122	0.10118350
0.49127812	0.11039961
0.37084143	0.11597633
0.26368491	0.09634207
0.48338224	0.07541992
0.47991291	0.08793099
0.62724859	0.09061893
0.32208542	0.08936708
0.36036446	0.11430965
0.66991477	0.10329599
0.77355855	0.13751858
0.44407127	0.09551262
0.58121933	0.09132023
0.13069744	0.11880305
0.47850394	0.09377405
0.15950840	0.07171490
0.62343356	0.11132672
0.48016330	0.10089375
0.71919952	0.13645962
0.59862944	0.08767213
0.57984717	0.13311388
0.49164780	0.12947283
0.52399607	0.10597367
0.75162425	0.15253940
0.43050092	0.10709273
0.80022328	0.08734990
0.42857805	0.08933157
0.61197165	0.08178533
0.64263943	0.13443045
0.60531359	0.08679240
0.15977631	0.09345453
0.17720591	0.11430159
0.62386041	0.09711294
0.48595868	0.11110644
0.46566959	0.08538606
0.20025122	0.11009185
0.60042130	0.09410616
0.40213294	0.07815399
0.70392445	0.09336646
0.40786399	0.10206656
0.54654178	0.12222848
0.16412875	0.10676069
0.48677578	0.11245626
0.70477044	0.09314298
0.55435871	0.11819056
0.36241299	0.09990668
0.40954394	0.07521766
0.51205099	0.08343247
0.72757927	0.08040024
0.12036791	0.10441395
0.75838090	0.07294323
0.66921237	0.07746657
0.41653334	0.11340318
0.23647613	0.11257210
0.41581600	0.09992951
0.22546688	0.10912120
0.74337308	0.10334432
0.36404408	0.10041745
0.38493760	0.08987704
0.24736527	0.12305205
0.45139338	0.12082296
0.31727011	0.09828181
0.44202413	0.11272181
0.54016315	0.10737429
0.55790656	0.08868086
0.42572895	0.12970396
0.74288821	0.09699091
0.39722939	0.07739556
0.44530134	0.11548261
0.21803342	0.09994127
0.56125194	0.08578521
0.60975669	0.10655115
0.46177497	0.12139005
0.17235034	0.07493543
0.43939714	0.10741135
0.16276386	0.07527505
0.68654743	0.10497298
0.43766998	0.10033378
0.20652402	0.11819978
0.71519331	0.08546137
0.52436074	0.08115661
0.44035359	0.13362492
0.42278159	0.10053654
0.24144310	0.08650116
0.62204938	0.09948698
0.27726347	0.08584446
0.29716120	0.08981658
0.65648715	0.09522270
0.70182666	0.08995213
0.25795019	0.08546621
0.56289518	0.11615535
0.69875080	0.10246820
0.56206095	0.09957149
0.31675099	0.07260284
0.60791799	0.08598685
0.23554094	0.09513568
0.12562396	0.12486564
0.22442423	0.09380559
0.65636275	0.09615482
0.57362934	0.12059559
0.36200846	0.09183031
0.51063693	0.09419542
0.46466457	0.10908014
0.67252803	0.08929461
0.46533727	0.07430034
0.71892208	0.08871770
0.67837270	0.09742597
0.60175485	0.10751675
0.75354663	0.10121849
0.59805183	0.11762906
0.34798063	0.12304776
0.48883802	0.08819457
0.56857558	0.09221562
0.14214597	0.07163676
0.20226584	0.10009949
0.47916281	0.12323206
0.61637373	0.10656767
0.40649592	0.10444367
0.77309964	0.10188422
0.18755530	0.08835149
0.79830530	0.08472291
0.58932377	0.08945945
0.53214292	0.12879694
0.49618387	0.14557812
0.44608916	0.10787407
0.66586115	0.09634167
0.28600568	0.08211616
0.55684420	0.09782229
0.54154326	0.11878900
0.16266453	0.11846199
0.62967384	0.09720285
0.24061488	0.10597841
0.43298415	0.08953585
0.54084109	0.10864991
0.21906096	0.10511059
0.60247582	0.08326493
0.37407734	0.12349224
0.14387880	0.09928184
0.50195349	0.08293115
0.56585091	0.11171820
0.19766884	0.10089993
0.66818381	0.08241952
0.62715425	0.08759365
0.20642382	0.09833370
0.65710508	0.08166602
0.35837149	0.12406536
0.39797775	0.12561551
0.49283272	0.08428702
0.19271096	0.10115996
0.48055944	0.10791600
0.65943392	0.08385252
0.37898953	0.09267535
0.54494118	0.10501891
0.22651103	0.13146586
0.65391127	0.10597311
0.22567765	0.08208195
0.65558121	0.08423340
0.71071724	0.09360155
0.36037228	0.10223780
0.41541265	0.10265560
0.56913163	0.08609463
0.18170518	0.10046299
0.69059842	0.11409487
0.71290913	0.09338725
0.63102852	0.09499052
0.68775607	0.09207067
0.15896881	0.09970172
0.55144618	0.08828090
0.21381730	0.08371934
0.70596716	0.08346701
0.25393754	0.10285411
0.60924733	0.07946103
0.23491189	0.07507696
0.57725278	0.08881756
0.54192191	0.10227071
0.34995312	0.11773478
0.16404820	0.11334021
0.64361551	0.13372543
0.55188895	0.09136419
0.16254214	0.12453792
0.17099688	0.09096747
0.43740545	0.08842956
0.40387183	0.11713177
0.20655538	0.11339819
0.62830112	0.13176172
0.45144496	0.12439371
0.41406180	0.11773425
0.17187456	0.10919739
0.38973148	0.09237475
0.34333566	0.07708101
0.53256802	0.08909470
0.17130514	0.10806545
0.42082319	0.09462534
0.69187013	0.09093613
0.35142603	0.10076470
0.25253579	0.07414301
0.13031689	0.08877484
0.25174817	0.12448838
0.54626784	0.10060408
0.38787997	0.08594398
0.38754735	0.12402101
0.52334079	0.08893718
0.48589387	0.07294532
0.70609052	0.09233731
0.59584739	0.10376073
0.20227799	0.09016606
0.44517739	0.09114565
0.54730483	0.08755849
0.59712874	0.08824298
0.34991847	0.10928891
0.50745285	0.08961875
0.63103182	0.10377220
0.15300053	0.10804005
0.19323912	0.09936033
0.57262311	0.09807954
0.64135809	0.09731322
0.41979562	0.13486372
0.61325797	0.08332352
0.45575743	0.07062643
0.42216179	0.10537532
0.47813325	0.11000074
0.21721677	0.09509892
0.79140963	0.08629374
0.53571574	0.11097982
0.29207158	0.09079789
0.51988835	0.11841121
0.21103987	0.08095793
0.61408495	0.11151482
0.68497430	0.11841280
0.69191056	0.09787318
0.61063237	0.09908005
0.56978245	0.10035620
0.28775633	0.10034433
0.70857048	0.08924457
0.16475603	0.10037215
0.57397211	0.12728354
0.57763035	0.09436230
0.59505018	0.09515185
0.64702663	0.10511590
0.48956650	0.09082822
0.16834945	0.09136477
0.64657963	0.12165156
0.18414937	0.10779779
0.48064379	0.08621336
0.65285562	0.09152224
0.37439759	0.08000050
0.68562985	0.10834251
0.49566534	0.08950766
0.33061606	0.09064514
0.17952855	0.10020223
0.63156004	0.12056102
0.17306356	0.09995826
0.54976990	0.11286802
0.55915560	0.10345708
0.22754571	0.11659618
0.78511607	0.07391550
0.15473036	0.07698676
0.41763145	0.11015039
0.16603592	0.09130519
0.17603333	0.11403946
0.53615515	0.11330801
0.70197101	0.09274146
0.42750050	0.10669760
0.60169492	0.08669825
0.54231272	0.13964748
0.36522469	0.10279361
0.55734615	0.11503327
0.22003950	0.08905427
0.46623677	0.07487223
0.55879894	0.09044370
0.51744367	0.08638891
0.65912991	0.12920069
0.15184357	0.12012366
0.50248302	0.10129008
0.42429877	0.11842221
0.67058495	0.08232097
0.45342817	0.10520919
0.17983066	0.11569160
0.47410988	0.09671423
0.27777321	0.06500227
0.18089518	0.09459179
0.73863608	0.10144805
0.79868573	0.10878005
0.23211016	0.09759421
0.54510307	0.09830511
0.58381228	0.09446712
0.55890336	0.07331122
0.61026451	0.11616919
0.68564731	0.09578630
0.14451910	0.07883652
0.57316537	0.09086831
0.68184628	0.08500942
0.66515835	0.07987454
0.29193595	0.09776992
0.61621427	0.11490321
0.36628231	0.08821434
0.55424352	0.08389203
0.35216400	0.10681301
0.37407369	0.09256387
0.18410746	0.12391797
0.45223195	0.10731758
0.58331922	0.07322389
0.18919898	0.10719764
0.51020424	0.07685400
0.14670396	0.10007517
0.28609193	0.10043845
0.56054546	0.06512788
0.36895184	0.10636799
0.67391723	0.09479194
0.50803696	0.12170092
0.77033411	0.09215666
0.61693715	0.09803622
0.47702953	0.11889359
0.46459075	0.11204012
0.38055103	0.09112176
0.36374505	0.08973252
0.54122124	0.10953004
0.63030037	0.08810231
0.62669999	0.09545492
0.59969185	0.10271637
0.56633100	0.08182466
0.17947416	0.12873568
0.43754809	0.07654020
0.41494000	0.09034335
0.36354845	0.11064179
0.72029304	0.11945299
0.59469113	0.12923624
0.14762509	0.08487675
0.12820329	0.10790465
0.16905676	0.06492284
0.65900808	0.15313069
0.65594276	0.08017429
0.68148262	0.11439898
0.68433680	0.11060685
0.52220661	0.15748562
0.46398644	0.10087889
0.40038776	0.09174597
0.50183270	0.09358495
0.24491275	0.08998303
0.17464432	0.09819908
0.57011217	0.09852629
0.74859723	0.11045994
0.55751094	0.12393681
0.24108629	0.08801634
0.44973364	0.08555926
0.15691247	0.12041022
0.46594480	0.11483003
0.16355584	0.10373619
0.51850131	0.09384881
0.58205458	0.09366168
0.53076391	0.08594283
0.46306247	0.12306276
0.22166493	0.08361663
0.53981097	0.08930328
0.19028391	0.13526046
0.20532992	0.12497504
0.56452680	0.12101868
0.14213639	0.07201391
0.58313378	0.13869040
0.19494415	0.09875126
0.62589018	0.08518494
0.19494609	0.12819525
0.60536327	0.10240041
0.60981006	0.13939636
0.62799114	0.09029311
0.67765354	0.08696696
0.62886415	0.07590569
0.43686022	0.12880710
0.21950381	0.09100154
0.50861212	0.09364778
0.55297122	0.09700576
0.26234284	0.13428000
0.15672534	0.09416435
0.22625199	0.10263044
0.15014488	0.10867147
0.51757726	0.10833508
