# Supplementary material for: Towards deep learning with segregated dendrites
Source: eLife. 2017 Dec 5;6:e22901. doi: 10.7554/eLife.22901 (PMC5716677; doi:10.7554/eLife.22901)
Supplement: Figure 8—source data 1. — This data file contains the test error (measured on 10,000 MNIST images not used for training) across 60 epochs of training, for our standard one hidden layer network (Regular) and a network with sparse feedback weights. Fig_8B_final_errors.csv. This data file contains the results of repeated weight tests (n=20) after 60 epochs for each of the two networks described above. Fig_8D_errors.csv. This data file contains the test error (measured on 10,000 MNIST images not used for training) across 60 epochs of training, for our standard one hidden layer network (Regular), a network with symmetric weights, and a network with symmetric weights with added noise. Fig_8D_final_errors.csv. This data file contains the results of repeated weight tests (n=20) after 60 epochs for each of the three networks described above. Fig_8S1_errors.csv. This data file contains the test error (measured on 10,000 MNIST images not used for training) across 20 epochs of training, for a one hidden layer network with regular feedback weights, sparse feedback weights that were amplified, and sparse feedback weights that were not amplified. Fig_8S1_final_errors.csv. This data file contains the results of repeated weight tests (n=20) after 20 epochs for each of the three networks described above. [file elife-22901-fig8-data1.zip]

Archive with 13 entries (12 files):
- Fig_8B_errors.csv
- __MACOSX/
- __MACOSX/._Fig_8B_errors.csv
- Fig_8B_final_errors.csv
- __MACOSX/._Fig_8B_final_errors.csv
- Fig_8D_errors.csv
- __MACOSX/._Fig_8D_errors.csv
- Fig_8D_final_errors.csv
- __MACOSX/._Fig_8D_final_errors.csv
- Fig_8S1_errors.csv
- __MACOSX/._Fig_8S1_errors.csv
- Fig_8S1_final_errors.csv
- __MACOSX/._Fig_8S1_final_errors.csv
