# Supplementary material for: Towards deep learning with segregated dendrites
Source: eLife. 2017 Dec 5;6:e22901. doi: 10.7554/eLife.22901 (PMC5716677; doi:10.7554/eLife.22901)
Supplement: Figure 8—source data 1. — This data file contains the test error (measured on 10,000 MNIST images not used for training) across 60 epochs of training, for our standard one hidden layer network (Regular) and a network with sparse feedback weights. Fig_8B_final_errors.csv. This data file contains the results of repeated weight tests (n=20) after 60 epochs for each of the two networks described above. Fig_8D_errors.csv. This data file contains the test error (measured on 10,000 MNIST images not used for training) across 60 epochs of training, for our standard one hidden layer network (Regular), a network with symmetric weights, and a network with symmetric weights with added noise. Fig_8D_final_errors.csv. This data file contains the results of repeated weight tests (n=20) after 60 epochs for each of the three networks described above. Fig_8S1_errors.csv. This data file contains the test error (measured on 10,000 MNIST images not used for training) across 20 epochs of training, for a one hidden layer network with regular feedback weights, sparse feedback weights that were amplified, and sparse feedback weights that were not amplified. Fig_8S1_final_errors.csv. This data file contains the results of repeated weight tests (n=20) after 20 epochs for each of the three networks described above. [file elife-22901-fig8-data1.zip › Fig_8S1_final_errors.csv]

Regular	Sparse amplified	Sparse not amplified
5.96000000	4.82000000	7.22000000
5.87000000	4.84000000	7.11000000
5.70000000	4.73000000	7.16000000
5.78000000	4.79000000	7.04000000
5.72000000	4.79000000	7.03000000
5.81000000	4.84000000	6.97000000
5.80000000	4.87000000	7.17000000
5.75000000	4.86000000	7.18000000
5.88000000	4.87000000	7.17000000
5.83000000	4.84000000	7.21000000
5.75000000	4.85000000	7.24000000
5.70000000	4.84000000	7.12000000
5.86000000	4.77000000	7.11000000
5.84000000	4.76000000	7.13000000
5.66000000	4.91000000	7.28000000
5.64000000	4.82000000	7.04000000
5.78000000	4.93000000	7.23000000
5.78000000	4.84000000	7.28000000
5.72000000	4.77000000	7.29000000
5.78000000	4.88000000	7.14000000
