# Supplementary material for: Towards deep learning with segregated dendrites
Source: eLife. 2017 Dec 5;6:e22901. doi: 10.7554/eLife.22901 (PMC5716677; doi:10.7554/eLife.22901)
Supplement: Figure 9—source data 1. — This data file contains the test error (measured on 10,000 MNIST images not used for training) across 60 epochs of training, for a two hidden layer network, with total apical segregation (Regular), strong apical attenuation and weak apical attenuation. Fig_9B_final_errors.csv. This data file contains the results of repeated weight tests (n=20) after 60 epochs for each of the three networks described above. [file elife-22901-fig9-data1.zip]

Archive with 5 entries (4 files):
- Fig_9B_errors.csv
- __MACOSX/
- __MACOSX/._Fig_9B_errors.csv
- Fig_9B_final_errors.csv
- __MACOSX/._Fig_9B_final_errors.csv
