# Supplementary material for: Towards deep learning with segregated dendrites
Source: eLife. 2017 Dec 5;6:e22901. doi: 10.7554/eLife.22901 (PMC5716677; doi:10.7554/eLife.22901)
Supplement: Figure 9—source data 1. — This data file contains the test error (measured on 10,000 MNIST images not used for training) across 60 epochs of training, for a two hidden layer network, with total apical segregation (Regular), strong apical attenuation and weak apical attenuation. Fig_9B_final_errors.csv. This data file contains the results of repeated weight tests (n=20) after 60 epochs for each of the three networks described above. [file elife-22901-fig9-data1.zip › Fig_9B_final_errors.csv]

Total apical segregation	Strong apical attenuation	Weak apical attenuation
3.26000000	3.25000000	5.81000000
3.19000000	3.23000000	5.92000000
3.27000000	3.30000000	5.72000000
3.24000000	3.33000000	5.69000000
3.34000000	3.28000000	5.66000000
3.29000000	3.27000000	5.79000000
3.14000000	3.43000000	5.61000000
3.18000000	3.23000000	5.74000000
3.17000000	3.40000000	5.70000000
3.27000000	3.25000000	5.83000000
3.32000000	3.36000000	5.79000000
3.17000000	3.25000000	5.70000000
3.18000000	3.29000000	5.63000000
3.22000000	3.38000000	5.67000000
3.13000000	3.29000000	5.74000000
3.14000000	3.27000000	5.72000000
3.21000000	3.31000000	5.95000000
3.21000000	3.30000000	5.62000000
3.13000000	3.20000000	5.68000000
3.60000000	3.20000000	5.92000000
